# Supplementary material for: Comparative Proteomic Analysis of Walnut (Juglans regia L.) Pellicle Tissues Reveals the Regulation of Nut Quality Attributes
Source: Life (Basel). 2020 Nov 27;10(12):314. doi: 10.3390/life10120314 (PMC7760677; doi:10.3390/life10120314)
Supplement: Supplementary file 1 [file life-10-00314-s001.zip]

Archive with 1 entries (1 files):
- life-1002511-supplementary.xlsx
