# Supplementary material for: Comparative Proteomic Analysis of Walnut (Juglans regia L.) Pellicle Tissues Reveals the Regulation of Nut Quality Attributes
Source: Life (Basel). 2020 Nov 27;10(12):314. doi: 10.3390/life10120314 (PMC7760677; doi:10.3390/life10120314)
Supplement: Supplementary file 1 [file life-10-00314-s001.zip › life-1002511-supplementary.xlsx]

## Sheet: Read Me
This file contains the Supplementary Tables for publication
Comparative Proteomic Analysis of English Walnut (Juglans regia L.) Pellicle Tissues Reveals the Regulation of Nut Quality Attributes
By: Paulo A. Zaini, Noah G. Feinberg, Filipa Grilo, Houston J. Saxe, Carlos H. Crisosto and Abhaya M. Dandekar
Department of Plant Sciences, University of California, Davis, CA 95616, USA
contact: amdandekar@ucdavis.edu, pazaini@ucdavis.edu.
Table S1: Proteomics dataset showing intensity abundance for individual proteins in the 60 samples.
IRS normalized total abundance for each protein in the 60 samples. Ten replicates of CA, CB, and CC, corresponding to Chandler M1, M2, and M3 maturity stages, followed by replicates of TA, TB, and TC, corresponding to Tulare M1, M2, and M3. The last column presents the sum of total abundance for that protein. Conditional formatiing is shown to enable visualization of chromosomal areas with higher…
Table S2: Complete lists of proteins with significant differential abundance.
Abundance ratios calculated for late/early maturity (CC/CA and TC/TA for Chandler and Tulare, respectively), and intermediate maturity M2 for Tulare/Chandler (TB/CB). Protein list can be sorted by fold-change (red, more abundant, and blue, less abundant) or confidence level. High confidence (p<0.01) are coloright bright yellow, and medium confidence (p<0.05>0.01) light yellow. Same coloring schem…
Table S3: Gene ontology analysis of proteins with differential abundance.
Complete gene ontology results obtained with the protein lists marked in yellow (high and medium confidence level) at PANTHER server http://www.pantherdb.org/. All mother and daughter terms with FDR<0.05 are shown.

## Sheet: Table S1 All data
Walnut v2 ID	Functional annotation	Vitis ID	v1_RefSeq_BLASTP	Pfam	eggnog	Kegg	gene_ontology_blast	gene_ontology_blast_desc	gene_ontology_pfam	gene_ontology_pfam_desc	CA1	CA2	CA3	CA4	CA5	CA6	CA7	CA8	CA9	CA10	CB1	CB2	CB3	CB4	CB5	CB6	CB7	CB8	CB9	CB10	CC1	CC2	CC3	CC4	CC5	CC6	CC7	CC8	CC9	CC10	TA1	TA2	TA3	TA4	TA5	TA6	TA7	TA8	TA9
Jr01_00020	KH domain-containing protein At4g18375;Arabidopsis	VIT_14s0108g01040	XP_018819974.1	KH domain; KH domain; KH domain; KH domain	ENOG410XNN8: mRNA transport	KEGG:ath:AT4G18375; KO:K21444	GO:0005634,GO:0003723	CC:nucleus; MF:RNA binding	GO:0003723	MF:RNA binding	214912	298343	565897	502002	483132	401263	500152	379206	378857	427159	467176	422746	150954	310554	273444	390578	381211	370817	370739	184673	311184	282185	298229	184970	493903	354277	335810	373898	325764	331265	410216	470868	448493	873329	360623	371823	380225	567855	562522
Jr01_00310	Protease Do-like 8, chloroplastic;Arabidopsis	VIT_14s0108g00580	XP_018850711.1	Trypsin-like peptidase domain; Trypsin; PDZ domain	COG0265: Serine protease	KEGG:ath:AT5G39830	GO:0009507,GO:0009534,GO:0009543,GO:0009579,GO:0031977,GO:0008233,GO:0004252,GO:0010206,GO:0006508	CC:chloroplast; CC:chloroplast thylakoid; CC:chloroplast thylakoid lumen; CC:thylakoid; CC:thylakoid lumen; MF:peptidase activity; MF:serine-type endopeptidase activity; BP:photosystem II repair; BP:proteolysis	GO:0004252,GO:0006508,GO:0005515	MF:serine-type endopeptidase activity; BP:proteolysis; MF:protein binding	34207	35690	64470.3	0	0	64453.8	55919.2	53866.1	65034.3	0	63337.4	58730.4	68414.9	0	0	71122.8	73065.3	68183.5	61471.6	0	108792	46412.8	73315.3	0	0	74099.3	73841	58644.7	39211.2	0	70259.5	114170	72060.8	0	0	70460.4	76749.5	107563	190226
Jr01_00370	Cullin-3A;Arabidopsis	VIT_14s0108g00490	XP_018850715.1	Cullin family; Cullin protein neddylation domain	COG5647: cullin 1	KEGG:ath:AT1G26830; KO:K03869	GO:0031461,GO:0005829,GO:0031625,GO:0009911,GO:0043161,GO:0016567,GO:0009639,GO:0031146,GO:0006511	CC:cullin-RING ubiquitin ligase complex; CC:cytosol; MF:ubiquitin protein ligase binding; BP:positive regulation of flower development; BP:proteasome-mediated ubiquitin-dependent protein catabolic process; BP:protein ubiquitination; BP:response to red or far red light; BP:SCF-dependent proteasomal ubiquitin-dependent protein catabolic process; BP:ubiquitin-dependent protein catabolic process	GO:0031625,GO:0006511	MF:ubiquitin protein ligase binding; BP:ubiquitin-dependent protein catabolic process	0	0	88442.1	0	0	85580.8	54726.4	100699	0	0	0	0	30704.9	0	0	66500.4	69714.6	64039.4	0	0	0	0	67800.6	0	0	53538.7	88788.4	79502.4	0	0	0	0	72253.9	0	0	78148.8	74026.3	61741.8	0
Jr01_00390	Tubulin alpha chain;Prunus	VIT_14s0108g00440	XP_018813798.1	Tubulin/FtsZ family, GTPase domain; Tubulin C-terminal domain	.	.	GO:0005737,GO:0005874,GO:0005525,GO:0003924,GO:0005200,GO:0007017	CC:cytoplasm; CC:microtubule; MF:GTP binding; MF:GTPase activity; MF:structural constituent of cytoskeleton; BP:microtubule-based process	GO:0003924	MF:GTPase activity	68271.5	104357	88843.2	102380	91737	77293.4	65703.1	80795.6	76287	120028	85240.3	90136.8	9019.8	45685.6	64035.7	61620.8	41988.2	62661.2	56227.7	7057.5	46901.5	4095.54	36108.6	15012.5	44838	24663.6	68964	49057.8	46810.8	55839.3	44071.7	49033.7	84229.5	104426	40958.8	64417.4	67009.3	53960.1	55623.2
Jr01_00460	3-dehydroquinate synthase {ECO:0000255|HAMAP-Rule:MF_01244};Methanothrix	VIT_14s0108g00350	XP_018813800.1	3-dehydroquinate synthase II	COG1465: oxidoreductase activity, acting on the CH-NH2 group of donors, NAD or NADP as acceptor	KEGG:mtp:Mthe_0539; KO:K11646	GO:0003856,GO:0102042,GO:0051287,GO:0009073	MF:3-dehydroquinate synthase activity; MF:dehydroquinate synthase activity; MF:NAD binding; BP:aromatic amino acid family biosynthetic process	GO:0003856,GO:0016491,GO:0009073,GO:0055114	MF:3-dehydroquinate synthase activity; MF:oxidoreductase activity; BP:aromatic amino acid family biosynthetic process; BP:oxidation-reduction process	0	0	0	0	0	92100.7	75114.3	88274.3	78484.8	93307.9	0	0	0	0	0	80864.6	74559	61421.9	74877.2	38339.6	0	0	0	0	0	58641.7	76106.2	67057.1	73445.1	77124.4	0	0	0	0	0	79772.5	107138	140585	123256
Jr01_00490	V-type proton ATPase subunit d2;Arabidopsis	VIT_14s0108g00080	XP_018823139.1	ATP synthase (C/AC39) subunit	COG1527: ATP synthase, subunit	KEGG:ath:AT3G28715; KO:K02146	GO:0005794,GO:0005765,GO:0009506,GO:0033179,GO:0005774,GO:0016471,GO:0005773,GO:0008553,GO:0046961,GO:0015991,GO:0007035,GO:0007034	CC:Golgi apparatus; CC:lysosomal membrane; CC:plasmodesma; CC:proton-transporting V-type ATPase, V0 domain; CC:vacuolar membrane; CC:vacuolar proton-transporting V-type ATPase complex; CC:vacuole; MF:proton-exporting ATPase activity, phosphorylative mechanism; MF:proton-transporting ATPase activity, rotational mechanism; BP:ATP hydrolysis coupled proton transport; BP:vacuolar acidification; BP:va…	.	.	418679	565743	340346	485776	340817	485719	318868	600707	400312	550390	535237	478825	184974	401850	386997	337541	400488	419611	424749	184669	408001	525641	456517	291452	837846	419187	548092	521360	438868	605945	253543	245381	434288	644395	251483	415846	348411	180948	594803
Jr01_00580	Mitochondrial outer membrane protein porin of 34 kDa;Solanum	VIT_14s0108g00010	XP_018823011.1	Eukaryotic porin	ENOG410ZBK1: voltage-dependent anion channel	KEGG:sot:102580103; KO:K15040	GO:0005741,GO:0046930,GO:0015288,GO:0008308	CC:mitochondrial outer membrane; CC:pore complex; MF:porin activity; MF:voltage-gated anion channel activity	GO:0055085,GO:0005741	BP:transmembrane transport; CC:mitochondrial outer membrane	654947	609965	1.07674e+06	743414	1.31374e+06	1.03534e+06	872678	827799	1.05776e+06	664822	698128	790437	896321	784120	600087	1.14777e+06	808032	641379	690684	539245	497305	581847	566740	473480	554514	396016	614386	412975	543899	392323	1.39134e+06	1.26186e+06	929495	518284	783826	707424	1.12967e+06	1.59052e+06	517579
Jr01_00640	Protein arginine methyltransferase NDUFAF7 homolog, mitochondrial {ECO:0000250|UniProtKB:Q7L592};Dictyostelium	VIT_14s0066g02600	XP_018823023.1	Putative S-adenosyl-L-methionine-dependent methyltransferase	COG1565: NADH dehydrogenase ubiquinone complex I, assembly factor 7	KEGG:ddi:DDB_G0282615; KO:K18164	GO:0005739,GO:0035243,GO:0046034,GO:0031154,GO:0006536,GO:0005977,GO:0032981,GO:0010507,GO:0006909,GO:0042331,GO:0006907,GO:0090141,GO:0030435,GO:0043052	CC:mitochondrion; MF:protein-arginine omega-N symmetric methyltransferase activity; BP:ATP metabolic process; BP:culmination involved in sorocarp development; BP:glutamate metabolic process; BP:glycogen metabolic process; BP:mitochondrial respiratory chain complex I assembly; BP:negative regulation of autophagy; BP:phagocytosis; BP:phototaxis; BP:pinocytosis; BP:positive regulation of mitochondri…	.	.	0	0	184503	186292	147505	149370	0	162789	0	142472	0	0	47030.4	99064.2	103126	113353	0	133989	0	44406.7	0	0	108445	78021	120366	97562.8	0	120294	0	145458	0	0	153894	349249	163454	163971	0	155241	0
Jr01_00650	Thioredoxin H2;Arabidopsis	VIT_14s0066g02560	XP_018823025.1	Thioredoxin	COG0526: Thioredoxin	KEGG:ath:AT5G39950; KO:K03671	GO:0005829,GO:0005739,GO:0005886,GO:0016671,GO:0015035,GO:0045454,GO:0006662	CC:cytosol; CC:mitochondrion; CC:plasma membrane; MF:oxidoreductase activity, acting on a sulfur group of donors, disulfide as acceptor; MF:protein disulfide oxidoreductase activity; BP:cell redox homeostasis; BP:glycerol ether metabolic process	GO:0045454	BP:cell redox homeostasis	1.10945e+06	779016	771948	1.03914e+06	796152	965053	1.11879e+06	1.02396e+06	1.01447e+06	1.17891e+06	1.07673e+06	1.34542e+06	716538	1.1116e+06	1.30007e+06	1.29698e+06	1.12229e+06	1.48268e+06	1.21099e+06	834366	1.35411e+06	1.19213e+06	1.34867e+06	1.26094e+06	856722	852294	1.2456e+06	1.17565e+06	1.3539e+06	1.31907e+06	1.03165e+06	1.10551e+06	1.29999e+06	1.19599e+06	1.29296e+06	1.2543e+06	790120	563278	1.78152e+06
Jr01_00860	Cytochrome b-c1 complex subunit Rieske, mitochondrial;Zea	VIT_14s0068g01030	XP_018834050.1	Ubiquinol cytochrome reductase transmembrane region; Rieske [2Fe-2S] domain	COG0723: Component of the ubiquinol-cytochrome c reductase complex (complex III or cytochrome b-c1 complex), which is a respiratory chain that generates an electrochemical potential coupled to ATP synthesis (By similarity)	KEGG:zma:542550; KO:K00411	GO:0016021,GO:0005750,GO:0005739,GO:0051537,GO:0046872,GO:0008121,GO:0009060,GO:0006122,GO:0009408	CC:integral component of membrane; CC:mitochondrial respiratory chain complex III; CC:mitochondrion; MF:2 iron, 2 sulfur cluster binding; MF:metal ion binding; MF:ubiquinol-cytochrome-c reductase activity; BP:aerobic respiration; BP:mitochondrial electron transport, ubiquinol to cytochrome c; BP:response to heat	GO:0008121,GO:0055114,GO:0016491,GO:0051537	MF:ubiquinol-cytochrome-c reductase activity; BP:oxidation-reduction process; MF:oxidoreductase activity; MF:2 iron, 2 sulfur cluster binding	1.93028e+06	1.68358e+06	2.35798e+06	4.41526e+06	2.02093e+06	3.16867e+06	1.71031e+06	3.16798e+06	3.19096e+06	4.72366e+06	4.14171e+06	3.45378e+06	1.62584e+06	2.34986e+06	2.96198e+06	3.13705e+06	3.42268e+06	3.50831e+06	3.334e+06	1.67511e+06	3.04129e+06	2.42482e+06	2.81409e+06	1.77823e+06	3.03854e+06	2.12893e+06	3.86386e+06	3.02631e+06	2.65811e+06	3.44233e+06	2.734e+06	3.27162e+06	3.94627e+06	5.82179e+06	4.39288e+06	3.67436e+06	2.83567e+06	2.30269e+06	3.28036e+06
Jr01_00880	Alpha-mannosidase At3g26720 {ECO:0000305};Arabidopsis	VIT_14s0068g01110	XP_018834052.1	Glycosyl hydrolases family 38 N-terminal domain; Alpha mannosidase middle domain; Glycosyl hydrolases family 38 C-terminal domain; Glycosyl hydrolases family 38 C-terminal beta sandwich domain	ENOG410XQMZ: Mannosidase alpha class	KEGG:ath:AT3G26720; KO:K01191	GO:0009505,GO:0005774,GO:0005773,GO:0004559,GO:0030246,GO:0046872,GO:0006013,GO:0006517	CC:plant-type cell wall; CC:vacuolar membrane; CC:vacuole; MF:alpha-mannosidase activity; MF:carbohydrate binding; MF:metal ion binding; BP:mannose metabolic process; BP:protein deglycosylation	GO:0004559,GO:0006013	MF:alpha-mannosidase activity; BP:mannose metabolic process	4.30601e+06	3.83473e+06	6.08934e+06	5.54124e+06	5.6992e+06	6.5616e+06	5.46851e+06	6.76689e+06	5.64364e+06	5.51286e+06	6.63176e+06	6.86932e+06	5.84207e+06	5.89083e+06	6.99297e+06	6.55871e+06	6.26487e+06	6.62317e+06	7.05997e+06	3.93794e+06	6.16576e+06	5.99065e+06	6.72961e+06	4.28738e+06	8.24954e+06	6.81726e+06	7.19332e+06	5.25909e+06	7.18952e+06	7.61093e+06	7.55367e+06	5.71969e+06	6.89517e+06	1.0138e+07	6.43324e+06	6.64248e+06	6.07212e+06	3.92825e+06	5.08875e+06
Jr01_00890	Probable alpha-mannosidase At5g13980 {ECO:0000305};Arabidopsis	VIT_14s0068g01120	XP_018834056.1	Glycosyl hydrolases family 38 N-terminal domain; Alpha mannosidase middle domain; Glycosyl hydrolases family 38 C-terminal domain; Glycosyl hydrolases family 38 C-terminal beta sandwich domain	ENOG410XQMZ: Mannosidase alpha class	KEGG:ath:AT5G13980; KO:K01191	GO:0048046,GO:0005618,GO:0009505,GO:0005774,GO:0005773,GO:0004559,GO:0030246,GO:0046872,GO:0006013,GO:0006517	CC:apoplast; CC:cell wall; CC:plant-type cell wall; CC:vacuolar membrane; CC:vacuole; MF:alpha-mannosidase activity; MF:carbohydrate binding; MF:metal ion binding; BP:mannose metabolic process; BP:protein deglycosylation	GO:0004559,GO:0006013	MF:alpha-mannosidase activity; BP:mannose metabolic process	1.02172e+07	8.93772e+06	1.43276e+07	1.14494e+07	1.46554e+07	1.32412e+07	1.17062e+07	1.46472e+07	1.13028e+07	1.35249e+07	1.27664e+07	1.46062e+07	1.22947e+07	1.38135e+07	1.07222e+07	1.39716e+07	1.43809e+07	1.38362e+07	1.60118e+07	9.12869e+06	1.52573e+07	1.39954e+07	1.44919e+07	9.68673e+06	1.5652e+07	1.44449e+07	1.61543e+07	1.18127e+07	1.53456e+07	1.35965e+07	1.76733e+07	1.32771e+07	1.25166e+07	1.53164e+07	1.61014e+07	1.48669e+07	1.38684e+07	1.22367e+07	1.06988e+07
Jr01_00950	RING finger protein 10;Rattus	VIT_14s0068g01130	XP_018834057.1	Zinc finger, C3HC4 type (RING finger); RING-type zinc-finger	ENOG410XTFS: Ring finger protein	KEGG:rno:288710	GO:0005737,GO:0099147,GO:0098978,GO:0005634,GO:0046872,GO:0044212,GO:0010626,GO:0031643,GO:0045944,GO:0099527	CC:cytoplasm; CC:extrinsic component of postsynaptic density membrane; CC:glutamatergic synapse; CC:nucleus; MF:metal ion binding; MF:transcription regulatory region DNA binding; BP:negative regulation of Schwann cell proliferation; BP:positive regulation of myelination; BP:positive regulation of transcription by RNA polymerase II; BP:postsynapse to nucleus signaling pathway	GO:0046872	MF:metal ion binding	0	0	0	0	0	0	0	0	0	175735	0	0	0	0	0	0	0	0	0	103129	0	0	0	0	0	0	0	0	0	138494	0	0	0	0	0	0	0	0	0
Jr01_00990	.	VIT_14s0068g01180	XP_018834063.1	Cgr1 family	.	.	.	.	.	.	0	0	0	0	0	0	0	250663	137442	145647	0	0	0	0	0	0	0	102105	94746.4	74983.4	0	0	0	0	0	0	0	148585	91903.7	294727	0	0	0	0	0	0	0	53779.3	205014
Jr01_01010	Aspartokinase 3, chloroplastic;Arabidopsis	VIT_14s0068g01190	XP_018834066.1	Amino acid kinase family	COG0527: Aspartokinase	KEGG:ath:AT3G02020; KO:K00928	GO:0009570,GO:0004072,GO:0005524,GO:0009090,GO:0009089,GO:0009088	CC:chloroplast stroma; MF:aspartate kinase activity; MF:ATP binding; BP:homoserine biosynthetic process; BP:lysine biosynthetic process via diaminopimelate; BP:threonine biosynthetic process	.	.	0	0	0	118727	74350.3	0	0	0	0	184632	0	0	0	68691.8	68930	0	0	0	0	32707.4	0	0	0	47412.5	151431	0	0	0	0	278475	0	0	0	366062	129300	0	0	0	0
Jr01_01070	Mitochondrial phosphate carrier protein 3, mitochondrial;Arabidopsis	VIT_14s0068g01260	XP_018834071.1	Mitochondrial carrier protein; Mitochondrial carrier protein	ENOG410XPST: Phosphate carrier protein	KEGG:ath:AT5G14040; KO:K15102	GO:0005618,GO:0009507,GO:0031305,GO:0016020,GO:0005739,GO:0005774,GO:0005315,GO:0035435,GO:0009651	CC:cell wall; CC:chloroplast; CC:integral component of mitochondrial inner membrane; CC:membrane; CC:mitochondrion; CC:vacuolar membrane; MF:inorganic phosphate transmembrane transporter activity; BP:phosphate ion transmembrane transport; BP:response to salt stress	.	.	5.06397e+06	5.56895e+06	8.29378e+06	8.66273e+06	8.23201e+06	8.52405e+06	5.43947e+06	9.53166e+06	7.39089e+06	8.30787e+06	8.72231e+06	1.23042e+07	1.66414e+06	7.14484e+06	6.31843e+06	6.70595e+06	7.24131e+06	7.83249e+06	8.5209e+06	2.66075e+06	6.11026e+06	6.48997e+06	6.52512e+06	4.69104e+06	4.97407e+06	4.38758e+06	8.04683e+06	6.60258e+06	6.60164e+06	6.09641e+06	7.04474e+06	6.1911e+06	5.53288e+06	5.73323e+06	7.04937e+06	7.29272e+06	6.3117e+06	4.53986e+06	8.02901e+06
Jr01_01120	GEM-like protein 5;Arabidopsis	VIT_14s0068g01360	XP_018834080.1	GRAM domain	ENOG410YCSJ: GEM-like protein	KEGG:ath:AT5G13200	GO:0009793,GO:0098755,GO:0010029,GO:0009845	BP:embryo development ending in seed dormancy; BP:maintenance of seed dormancy by absisic acid; BP:regulation of seed germination; BP:seed germination	.	.	131743	243344	197960	282004	97425	186470	121713	267026	106415	187893	187691	121696	115721	96189.2	101359	164697	222094	191275	158632	109114	195701	188702	206086	80420.5	853029	291060	293563	217060	270833	251328	103133	36359.6	157074	553458	118315	173374	116867	124680	189871
Jr01_01130	Translocon-associated protein subunit beta;Caenorhabditis	VIT_14s0068g01370	XP_018834081.1	Translocon-associated protein beta (TRAPB)	ENOG4111KGI: signal sequence receptor, beta (translocon-associated protein beta)	KEGG:cel:CELE_T04G9.5; KO:K13250	GO:0005783,GO:0005789,GO:0016021	CC:endoplasmic reticulum; CC:endoplasmic reticulum membrane; CC:integral component of membrane	.	.	0	0	159463	0	372214	378365	217788	0	385342	388498	0	0	761300	0	347964	320744	361368	0	299154	132310	0	0	235177	0	393293	257405	465918	0	253648	509966	0	0	266386	0	331100	355223	243925	0	447868
Jr01_01200	Uncharacterized protein At2g33490;Arabidopsis	VIT_14s0068g01470	XP_018834093.1	.	ENOG410YD6T: Hydroxyproline-rich glycoprotein family protein	KEGG:ath:AT2G33490	GO:0005886	CC:plasma membrane	.	.	0	0	0	0	139067	0	0	182768	0	0	0	0	0	0	86779	0	0	209068	0	0	0	0	0	0	136688	0	0	176295	0	0	0	0	0	0	265282	0	0	124453	0
Jr01_01230	Glycerophosphodiester phosphodiesterase GDPD1, chloroplastic {ECO:0000305};Arabidopsis	VIT_14s0068g01500	XP_018834096.1	Glycerophosphoryl diester phosphodiesterase family	COG0584: glycerophosphoryl diester phosphodiesterase	KEGG:ath:AT3G02040; KO:K18696	GO:0009507,GO:0009536,GO:0008889,GO:0000287,GO:0030643,GO:0006071,GO:0046475	CC:chloroplast; CC:plastid; MF:glycerophosphodiester phosphodiesterase activity; MF:magnesium ion binding; BP:cellular phosphate ion homeostasis; BP:glycerol metabolic process; BP:glycerophospholipid catabolic process	GO:0008081,GO:0006629	MF:phosphoric diester hydrolase activity; BP:lipid metabolic process	682755	759846	859607	881109	1.4296e+06	1.51916e+06	603402	1.43879e+06	628615	880091	1.32527e+06	1.36352e+06	208958	450244	382350	573114	1.07586e+06	1.21522e+06	671463	361194	518399	473017	370806	1.17887e+06	481806	597314	1.14052e+06	767693	673968	880047	1.1658e+06	928222	2.58238e+06	1.14648e+06	1.44681e+06	1.07412e+06	1.21061e+06	734776	1.95341e+06
Jr01_01380	Protein CROWDED NUCLEI 1 {ECO:0000303|PubMed:24308514};Arabidopsis	VIT_14s0006g03280	XP_018834113.1	.	ENOG4111KVI: Nuclear matrix constituent protein	KEGG:ath:AT1G67230	GO:0000789,GO:0005829,GO:0005635,GO:0005652,GO:0031965,GO:0034399,GO:0005654,GO:0005634,GO:0006997,GO:0097298	CC:cytoplasmic chromatin; CC:cytosol; CC:nuclear envelope; CC:nuclear lamina; CC:nuclear membrane; CC:nuclear periphery; CC:nucleoplasm; CC:nucleus; BP:nucleus organization; BP:regulation of nucleus size	.	.	415422	462998	634162	745158	695783	570280	372893	453017	498952	695043	654464	465920	306747	429088	428827	510403	613091	628208	587501	348457	627179	594673	833939	319489	600310	544529	669694	482466	548669	725368	657268	456043	619628	1.72242e+06	808503	899651	750971	942052	1.10512e+06
Jr01_01410	.	VIT_14s0083g00300	XP_018834117.1	Uncharacterised protein family (UPF0121)	.	.	.	.	GO:0016021	CC:integral component of membrane	0	363119	433289	364806	410349	431155	298332	494653	416746	525682	0	547815	199985	319914	443412	351713	331733	335157	390716	171392	0	372753	315499	177609	305216	272118	484963	375103	356841	523667	0	202212	374259	675681	311054	350288	265997	251880	397752
Jr01_01460	.	VIT_14s0083g00360	XP_018834126.1	.	.	.	.	.	.	.	0	0	0	0	0	81835.4	0	0	0	0	0	0	0	0	0	64827	0	0	0	0	0	0	0	0	0	89247.8	0	0	0	0	0	0	0	0	0	73618.3	0	0	0
Jr01_01500	Tryptophan synthase beta chain 2;Aquifex	VIT_14s0083g00460	XP_018834134.1	Pyridoxal-phosphate dependent enzyme	COG1350: The beta subunit is responsible for the synthesis of L- tryptophan from indole and L-serine (By similarity)	KEGG:aae:aq_1410; KO:K06001	GO:0052684,GO:0030170,GO:0004834,GO:0000162	MF:L-serine hydro-lyase (adding indole, L-tryptophan-forming) activity; MF:pyridoxal phosphate binding; MF:tryptophan synthase activity; BP:tryptophan biosynthetic process	.	.	1.48291e+06	1.65929e+06	2.90518e+06	2.94923e+06	1.99319e+06	1.98488e+06	1.51335e+06	2.05513e+06	2.21031e+06	2.6435e+06	2.63796e+06	2.29487e+06	788575	1.46295e+06	1.54979e+06	1.70187e+06	2.02099e+06	2.04546e+06	1.64203e+06	839917	1.48979e+06	1.55476e+06	1.46857e+06	832199	1.90191e+06	2.58822e+06	1.8113e+06	2.20175e+06	1.31906e+06	1.75655e+06	2.62734e+06	3.14663e+06	3.08732e+06	4.99578e+06	2.65893e+06	1.9384e+06	3.34873e+06	2.43871e+06	3.05524e+06
Jr01_01610	Beta-catenin-like protein 1;Bos	VIT_13s0175g00180	XP_018834146.1	Catenin-beta-like, Arm-motif containing nuclear	ENOG410XPFW: Catenin, beta like 1	KEGG:bta:282421; KO:K12864	GO:0005634,GO:0000974,GO:0005681,GO:0006915,GO:0006397,GO:0008380	CC:nucleus; CC:Prp19 complex; CC:spliceosomal complex; BP:apoptotic process; BP:mRNA processing; BP:RNA splicing	.	.	0	0	0	0	130826	123491	0	122598	0	146799	0	0	0	0	52784.9	95340.5	0	114265	0	112001	0	0	0	0	128510	122572	0	127202	0	129963	0	0	0	0	88682.5	161829	0	140244	0
Jr01_01720	Probable acyl-activating enzyme 5, peroxisomal;Arabidopsis	VIT_04s0079g00790	XP_018834156.1	AMP-binding enzyme; AMP-binding enzyme C-terminal domain	COG0318: Amp-dependent synthetase and ligase	KEGG:ath:AT5G16370	GO:0005777,GO:0016874,GO:0006631	CC:peroxisome; MF:ligase activity; BP:fatty acid metabolic process	GO:0003824	MF:catalytic activity	1.56982e+06	1.94079e+06	2.37422e+06	2.30504e+06	1.7137e+06	1.53008e+06	1.22912e+06	1.83254e+06	1.69465e+06	2.18899e+06	2.05171e+06	2.01423e+06	343661	1.00346e+06	1.11462e+06	1.12647e+06	2.10591e+06	2.33832e+06	1.24879e+06	601565	711408	1.23061e+06	1.01723e+06	852464	955948	806098	1.36615e+06	1.0821e+06	892776	1.42071e+06	1.25971e+06	1.86235e+06	1.90111e+06	3.17062e+06	2.27614e+06	2.10208e+06	1.54885e+06	1.49317e+06	4.92739e+06
Jr01_01880	CLP protease regulatory subunit CLPX3, mitochondrial {ECO:0000303|Ref.4};Arabidopsis	VIT_18s0089g01240	XP_018834169.1	AAA domain (Cdc48 subfamily); AAA domain (dynein-related subfamily); ATPase family associated with various cellular activities (AAA); C-terminal, D2-small domain, of ClpB protein	COG1219: ATP-dependent specificity component of the Clp protease. It directs the protease to specific substrates. Can perform chaperone functions in the absence of ClpP (By similarity)	KEGG:ath:AT1G33360; KO:K03544	GO:0005759,GO:0005524,GO:0004176,GO:0051082,GO:0030163,GO:0006457	CC:mitochondrial matrix; MF:ATP binding; MF:ATP-dependent peptidase activity; MF:unfolded protein binding; BP:protein catabolic process; BP:protein folding	GO:0005524,GO:0016887	MF:ATP binding; MF:ATPase activity	5235.43	28815.4	18905.4	0	14821.1	0	0	0	0	0	14330.1	1434.81	844.368	0	9545.9	0	0	0	0	0	9591.56	15262.8	9430.49	0	14911.8	0	0	0	0	0	20218	10523.7	17526.2	0	10919.6	0	0	0	0
Jr01_02010	Vacuolar protein sorting-associated protein 52 A;Arabidopsis	VIT_01s0011g01640	XP_018834178.1	Vps52 / Sac2 family; Exocyst complex component Sec3	ENOG410XNZ1: vacuolar protein sorting 52 homolog (S. cerevisiae)	KEGG:ath:AT1G71270; KO:K20298	GO:0005829,GO:0012505,GO:0010008,GO:0000938,GO:0005794,GO:0000139,GO:0017137,GO:0019905,GO:0032456,GO:0006896,GO:0009860,GO:0015031,GO:0042147,GO:0019953	CC:cytosol; CC:endomembrane system; CC:endosome membrane; CC:GARP complex; CC:Golgi apparatus; CC:Golgi membrane; MF:Rab GTPase binding; MF:syntaxin binding; BP:endocytic recycling; BP:Golgi to vacuole transport; BP:pollen tube growth; BP:protein transport; BP:retrograde transport, endosome to Golgi; BP:sexual reproduction	GO:0006887,GO:0000145	BP:exocytosis; CC:exocyst	0	0	103846	165358	115743	137817	0	91089.5	112249	86974.5	0	0	46873.8	83593.7	149522	97054.4	0	119455	108880	92354.6	0	0	89772.5	58408.8	157786	97395.2	0	93469.8	103116	264234	0	0	119173	288945	88493.8	121135	0	150584	197621
Jr01_02020	Single-stranded DNA-binding protein WHY2, mitochondrial;Solanum	VIT_18s0089g00900	XP_018834183.1	Whirly transcription factor	ENOG410XZPW: DNA repair	KEGG:sot:102577630	GO:0005739,GO:0003677,GO:0003697,GO:0006952,GO:0006281,GO:0006355	CC:mitochondrion; MF:DNA binding; MF:single-stranded DNA binding; BP:defense response; BP:DNA repair; BP:regulation of transcription, DNA-templated	GO:0003697,GO:0006355,GO:0006952	MF:single-stranded DNA binding; BP:regulation of transcription, DNA-templated; BP:defense response	167798	164455	324233	357914	304164	319389	181378	249834	311242	318822	246741	279806	68052	184421	272083	221733	239959	224792	228530	99439.4	206312	182724	220291	137218	256450	244297	313044	274935	202099	290537	316947	391023	271507	721056	195999	265580	299822	327503	394339
Jr01_02080	Probable sucrose-phosphate synthase 4;Arabidopsis	VIT_18s0089g00410	XP_018834190.1	Sucrose synthase; Glycosyl transferase 4-like domain; Glycosyltransferase Family 4; Glycosyl transferases group 1; Glycosyl transferases group 1; Sucrose-6F-phosphate phosphohydrolase	COG0438: Glycosyl transferase (Group 1	KEGG:ath:AT4G10120; KO:K00696	GO:0005886,GO:0016157,GO:0046524,GO:0005986	CC:plasma membrane; MF:sucrose synthase activity; MF:sucrose-phosphate synthase activity; BP:sucrose biosynthetic process	GO:0016157,GO:0005985	MF:sucrose synthase activity; BP:sucrose metabolic process	93200.6	240459	256353	293014	224660	178427	133442	160572	270662	381476	226473	143954	94153	69154.7	142829	127284	153718	212290	100674	48914.6	130378	123829	120871	36100.3	124900	88880.7	189631	133631	128683	137145	127276	121000	120996	513388	223774	198151	135136	145188	241729
Jr01_02100	Eukaryotic translation initiation factor 2D;Oryctolagus	VIT_18s0089g00360	XP_018834192.1	Pre-PUA-like domain; Translation initiation factor SUI1	ENOG410XSAV: translation Initiation Factor	KEGG:ocu:100345187; KO:K15027	GO:0022627,GO:0016604,GO:0003743,GO:0001731,GO:0075522,GO:0032790	CC:cytosolic small ribosomal subunit; CC:nuclear body; MF:translation initiation factor activity; BP:formation of translation preinitiation complex; BP:IRES-dependent viral translational initiation; BP:ribosome disassembly	GO:0003743,GO:0006413	MF:translation initiation factor activity; BP:translational initiation	86535.3	0	0	0	83950.3	135967	92750.4	95159.6	0	153730	113912	0	0	0	53342.5	88422.7	105176	133228	0	53500.5	93114.3	0	0	0	127387	98065.2	111774	116965	0	108046	107433	0	0	0	116376	131939	139947	121561	0
Jr01_02110	Dynamin-2B;Arabidopsis	VIT_18s0089g00350	XP_018834193.1	Dynamin family; 50S ribosome-binding GTPase; Dynamin central region; PH domain; Dynamin GTPase effector domain	COG0699: Dynamin family	KEGG:ath:AT1G59610; KO:K01528	GO:0009504,GO:0045334,GO:0005737,GO:0005829,GO:0016020,GO:0005874,GO:0005886,GO:0009506,GO:0005773,GO:0030276,GO:0005525,GO:0003924,GO:0008017,GO:0072583,GO:0000266,GO:2000114,GO:0009737,GO:0048766	CC:cell plate; CC:clathrin-coated endocytic vesicle; CC:cytoplasm; CC:cytosol; CC:membrane; CC:microtubule; CC:plasma membrane; CC:plasmodesma; CC:vacuole; MF:clathrin binding; MF:GTP binding; MF:GTPase activity; MF:microtubule binding; BP:clathrin-dependent endocytosis; BP:mitochondrial fission; BP:regulation of establishment of cell polarity; BP:response to abscisic acid; BP:root hair initiation	GO:0005525,GO:0003924	MF:GTP binding; MF:GTPase activity	331001	333786	681376	515432	610000	464160	401000	505839	422051	572840	455797	462193	112807	434399	259592	361857	431092	691435	465312	196849	394290	275199	359844	268434	276432	341302	442165	486964	325348	531351	528259	707191	471425	451440	468664	583691	531240	395023	810614
Jr01_02180	SCY1-like protein 2;Mus	VIT_18s0089g00030	XP_018834198.1	Protein tyrosine kinase; Protein kinase domain	ENOG410XQ9T: SCY1-like 2 (S. cerevisiae)	KEGG:mmu:213326; KO:K17541	GO:0030136,GO:0010008,GO:0005794,GO:0048471,GO:0005524,GO:0004672,GO:0005102,GO:0008333,GO:0090090,GO:2000370,GO:0002092,GO:2000286	CC:clathrin-coated vesicle; CC:endosome membrane; CC:Golgi apparatus; CC:perinuclear region of cytoplasm; MF:ATP binding; MF:protein kinase activity; MF:signaling receptor binding; BP:endosome to lysosome transport; BP:negative regulation of canonical Wnt signaling pathway; BP:positive regulation of clathrin-dependent endocytosis; BP:positive regulation of receptor internalization; BP:receptor in…	GO:0004672,GO:0006468,GO:0005524	MF:protein kinase activity; BP:protein phosphorylation; MF:ATP binding	0	38740.8	0	49724.5	65969.6	58818.3	50581.8	72700.5	51208.1	0	0	69128	0	46964.3	45692.3	54451.1	54782.3	69127.1	63260.8	0	0	48283.8	0	36495.1	49933.8	45815.3	62329.9	51848.1	34116.8	0	0	68940.2	0	70876.8	66251.4	56763.8	52073.3	42979.1	83415.7
Jr01_02190	DNA damage-repair/toleration protein DRT100;Arabidopsis	VIT_18s0089g00010	XP_018834206.1	Leucine rich repeat N-terminal domain; Leucine Rich Repeat; Leucine Rich Repeat; Leucine Rich repeat; Leucine rich repeat; Leucine Rich Repeat	COG4886: leucine Rich Repeat	KEGG:ath:AT3G12610	GO:0009507,GO:0000166,GO:0006281	CC:chloroplast; MF:nucleotide binding; BP:DNA repair	GO:0005515	MF:protein binding	5.87855e+06	8.71351e+06	4.52219e+06	4.67744e+06	5.27633e+06	5.42346e+06	6.00076e+06	4.96515e+06	5.3305e+06	6.37429e+06	5.26059e+06	5.55538e+06	2.82146e+06	7.89273e+06	7.18959e+06	4.88277e+06	6.30005e+06	7.22509e+06	7.70902e+06	4.40918e+06	1.05275e+07	8.55357e+06	7.20471e+06	5.32476e+06	1.03158e+07	7.70039e+06	6.88895e+06	6.28956e+06	6.84366e+06	8.8899e+06	1.66812e+06	1.29032e+06	5.11415e+06	3.05821e+06	3.53627e+06	4.80389e+06	3.97984e+06	2.43253e+06	5.8703e+06
Jr01_02250	Histidine--tRNA ligase, cytoplasmic {ECO:0000305};Arabidopsis	VIT_18s0001g03600	XP_018834202.1	Histidyl-tRNA synthetase; Anticodon binding domain	COG0124: Histidyl-trna synthetase	KEGG:ath:AT3G02760; KO:K01892	GO:0005737,GO:0005829,GO:0005739,GO:0005524,GO:0004821,GO:0006427,GO:0032543	CC:cytoplasm; CC:cytosol; CC:mitochondrion; MF:ATP binding; MF:histidine-tRNA ligase activity; BP:histidyl-tRNA aminoacylation; BP:mitochondrial translation	.	.	329495	732881	569728	649343	444835	485877	311404	474037	463326	414107	514177	505162	216629	277066	454858	382049	401000	507744	400708	333977	472619	421851	305486	210323	504492	350437	475405	426587	223554	628243	345966	278753	429492	1.28211e+06	383740	497808	481894	341988	1.25749e+06
Jr01_02270	Bifunctional aspartokinase/homoserine dehydrogenase 2, chloroplastic;Arabidopsis	VIT_18s0001g03660	XP_018834214.1	Amino acid kinase family; ACT domain; ACT domain; ACT domain; Homoserine dehydrogenase, NAD binding domain; Homoserine dehydrogenase	COG0460: homoserine dehydrogenase`COG0527^Aspartokinase	KEGG:ath:AT4G19710; KO:K12524	GO:0009507,GO:0009570,GO:0004072,GO:0005524,GO:0004412,GO:0050661,GO:0009090,GO:0009089,GO:0009086,GO:0009088	CC:chloroplast; CC:chloroplast stroma; MF:aspartate kinase activity; MF:ATP binding; MF:homoserine dehydrogenase activity; MF:NADP binding; BP:homoserine biosynthetic process; BP:lysine biosynthetic process via diaminopimelate; BP:methionine biosynthetic process; BP:threonine biosynthetic process	GO:0016491,GO:0050661,GO:0055114,GO:0006520	MF:oxidoreductase activity; MF:NADP binding; BP:oxidation-reduction process; BP:cellular amino acid metabolic process	1.33578e+06	2.75501e+06	2.33012e+06	1.75087e+06	1.7893e+06	1.86867e+06	1.41661e+06	1.80921e+06	1.71541e+06	2.06472e+06	2.09214e+06	1.59572e+06	353625	1.36546e+06	1.31345e+06	865628	1.25161e+06	1.99708e+06	1.46066e+06	590952	1.16807e+06	1.31818e+06	995742	1.10599e+06	1.72723e+06	1.12533e+06	1.46244e+06	1.44529e+06	808280	1.76643e+06	876691	748297	1.2545e+06	2.28663e+06	1.29127e+06	1.44412e+06	1.46745e+06	708788	2.93726e+06
Jr01_02350	Far upstream element-binding protein 2;Homo	VIT_18s0001g05630	XP_018834221.1	KH domain; KH domain	ENOG410XZYE: Far upstream element (FUSE) binding protein	KEGG:hsa:8570; KO:K13210	GO:0010494,GO:0005829,GO:0016020,GO:0005654,GO:0003677,GO:0035925,GO:0003723,GO:0061158,GO:0071345,GO:0010586,GO:0006402,GO:0006397,GO:0051028,GO:0010989,GO:0045019,GO:0061014,GO:2000628,GO:0043488,GO:0006355,GO:0008380,GO:0000375	CC:cytoplasmic stress granule; CC:cytosol; CC:membrane; CC:nucleoplasm; MF:DNA binding; MF:mRNA 3'-UTR AU-rich region binding; MF:RNA binding; BP:3'-UTR-mediated mRNA destabilization; BP:cellular response to cytokine stimulus; BP:miRNA metabolic process; BP:mRNA catabolic process; BP:mRNA processing; BP:mRNA transport; BP:negative regulation of low-density lipoprotein particle clearance; BP:negat…	GO:0003723	MF:RNA binding	370221	392135	553363	398858	587525	555587	376888	451430	554727	354128	376593	438235	566089	388465	358670	449414	418910	364405	285704	481986	284299	318468	328942	189888	255559	251954	438225	317075	278660	365008	595869	426626	456913	385240	598698	527268	513974	573364	383827
Jr01_02390	Protein phosphatase methylesterase 1;Bos	VIT_18s0001g05770	XP_018834237.1	Putative esterase; alpha/beta hydrolase fold; Serine aminopeptidase, S33; Alpha/beta hydrolase family; Thioesterase domain	COG0596: Alpha beta hydrolase	KEGG:bta:535390; KO:K13617	GO:0051722,GO:0051721,GO:0006482	MF:protein C-terminal methylesterase activity; MF:protein phosphatase 2A binding; BP:protein demethylation	GO:0016788,GO:0009058	MF:hydrolase activity, acting on ester bonds; BP:biosynthetic process	0	0	0	0	134739	194866	100792	236201	162356	174891	0	0	0	0	146042	128234	148431	169049	133770	91676.5	0	0	0	0	179015	150320	179025	148673	152517	161804	0	0	0	0	137741	161547	201171	125325	126976
Jr01_02420	Cytochrome c;Vigna	VIT_18s0001g05810	XP_018834238.1	Cytochrome C oxidase, cbb3-type, subunit III; Cytochrome c	.	.	GO:0005758,GO:0070469,GO:0009055,GO:0020037,GO:0046872	CC:mitochondrial intermembrane space; CC:respirasome; MF:electron transfer activity; MF:heme binding; MF:metal ion binding	GO:0009055,GO:0020037	MF:electron transfer activity; MF:heme binding	122248	76466	0	251931	197041	236480	204766	265406	277301	281488	170948	224859	0	190008	135024	229758	274857	218269	236722	275097	135753	83448.2	0	140126	100924	88297	213143	247131	132557	107952	528475	552860	0	547349	350152	324875	292673	286226	285991
Jr01_02640	UPF0301 protein Cag_1601 {ECO:0000255|HAMAP-Rule:MF_00758};Chlorobium	VIT_18s0001g06810	XP_018849477.1	Uncharacterized ACR, COG1678	COG1678: UPF0301 protein	KEGG:cch:Cag_1601; KO:K07735	.	.	.	.	61422.8	136819	128677	0	92942.1	72063.3	52952.5	0	92010.6	125344	77041.9	83950.5	30217.9	0	49483.2	51887.8	65210.7	0	54873	70718.1	67751.8	48744	52582.6	0	51393	35612.6	54487.1	0	45532.2	63670.7	110490	109141	92612.8	0	128913	131966	132626	0	110759
Jr01_02680	.	VIT_18s0041g02220	XP_018849484.1	.	.	.	.	.	.	.	51295	35258.5	104007	95844.8	80570.3	0	72659.2	124605	91462.9	153809	98913.2	123155	86454.4	105581	80071.2	0	125290	133976	108760	62568.6	94812.5	69605.3	93267.5	70720.3	62071.5	0	118349	102308	74519	107670	136087	172712	122939	164113	155739	0	109729	85934.5	102482
Jr01_02750	Suppressor of mec-8 and unc-52 protein homolog 1;Arabidopsis	VIT_17s0000g08930	XP_018849489.1	LisH-like dimerisation domain; WD domain, G-beta repeat; WD domain, G-beta repeat; Anaphase-promoting complex subunit 4 WD40 domain; WD domain, G-beta repeat; WD domain, G-beta repeat	ENOG410XP39: Smu-1 suppressor of mec-8 and unc-52 homolog (C. elegans)	KEGG:ath:AT1G73720; KO:K13111	GO:0080008,GO:0005634,GO:0005681,GO:0006397,GO:0008380	CC:Cul4-RING E3 ubiquitin ligase complex; CC:nucleus; CC:spliceosomal complex; BP:mRNA processing; BP:RNA splicing	GO:0005515	MF:protein binding	104186	0	0	0	0	114993	0	124602	104898	99685	111602	0	0	0	0	103960	0	110785	104331	91307.7	117508	0	0	0	0	81483.1	0	105262	100617	88193	136673	0	0	0	0	134840	0	124433	99432.4
Jr01_02780	.	VIT_18s0041g02110	XP_018841143.1	.	.	.	.	.	.	.	3.24629e+06	2.72599e+06	2.99839e+06	2.47868e+06	2.37286e+06	2.30258e+06	1.72089e+06	2.28072e+06	1.98033e+06	2.71195e+06	2.45041e+06	2.43354e+06	1.34612e+06	2.03837e+06	2.10941e+06	2.15985e+06	2.67593e+06	2.40194e+06	2.43791e+06	2.2534e+06	2.33586e+06	3.05185e+06	2.82623e+06	1.35794e+06	3.70127e+06	2.81227e+06	2.82904e+06	2.11198e+06	1.88421e+06	3.09877e+06	1.5152e+06	1.28885e+06	1.43635e+06	3.92448e+06	1.6684e+06	2.12324e+06	1.55501e+06	1.43084e+06	3.37185e+06
Jr01_02810	12-oxophytodienoate reductase 2 {ECO:0000303|PubMed:10333582};Arabidopsis	VIT_18s0041g02080	XP_018841147.1	NADH:flavin oxidoreductase / NADH oxidase family	COG1902: NADH flavin oxidoreductase, NADH oxidase	KEGG:ath:AT1G76690; KO:K05894	GO:0005737,GO:0016629,GO:0010181,GO:0016491,GO:0009695,GO:0031408,GO:0009611	CC:cytoplasm; MF:12-oxophytodienoate reductase activity; MF:FMN binding; MF:oxidoreductase activity; BP:jasmonic acid biosynthetic process; BP:oxylipin biosynthetic process; BP:response to wounding	GO:0010181,GO:0016491,GO:0055114	MF:FMN binding; MF:oxidoreductase activity; BP:oxidation-reduction process	0	0	0	0	38782.2	36480.6	0	0	0	0	0	0	0	0	19167.2	20510.4	0	0	0	0	0	0	0	0	24378.6	17585.2	0	0	0	0	0	0	0	0	22185.1	27073.1	0	0	0
Jr01_02820	12-oxophytodienoate reductase 1;Lycopersicon	VIT_18s0041g02060	XP_018841145.1	NADH:flavin oxidoreductase / NADH oxidase family	COG1902: NADH flavin oxidoreductase, NADH oxidase	KEGG:sly:544239; KO:K05894	GO:0005737,GO:0016629,GO:0010181,GO:0016491,GO:0031408	CC:cytoplasm; MF:12-oxophytodienoate reductase activity; MF:FMN binding; MF:oxidoreductase activity; BP:oxylipin biosynthetic process	GO:0010181,GO:0016491,GO:0055114	MF:FMN binding; MF:oxidoreductase activity; BP:oxidation-reduction process	1.63964e+07	2.29115e+07	3.54595e+07	3.1216e+07	3.52718e+07	3.68186e+07	1.4815e+07	3.36616e+07	1.97029e+07	2.96683e+07	3.26792e+07	3.67043e+07	8.31679e+06	3.16707e+07	1.88434e+07	2.62343e+07	2.85936e+07	2.24421e+07	2.70995e+07	1.05076e+07	1.87253e+07	1.79776e+07	1.65087e+07	1.19679e+07	2.31334e+07	1.91992e+07	3.01455e+07	2.32694e+07	1.56983e+07	2.65393e+07	2.35946e+07	1.67465e+07	1.81546e+07	1.35067e+07	1.09546e+07	1.43742e+07	1.99195e+07	1.52065e+07	1.23377e+07
Jr01_02890	Agamous-like MADS-box protein AGL11;Arabidopsis	VIT_18s0041g01880	XP_018841136.1	SRF-type transcription factor (DNA-binding and dimerisation domain); K-box region	COG5068: Transcription factor	KEGG:ath:AT4G09960	GO:0005634,GO:0003700,GO:0046983,GO:0000977,GO:0048481,GO:0045944	CC:nucleus; MF:DNA-binding transcription factor activity; MF:protein dimerization activity; MF:RNA polymerase II regulatory region sequence-specific DNA binding; BP:plant ovule development; BP:positive regulation of transcription by RNA polymerase II	GO:0003677,GO:0046983,GO:0003700,GO:0006355,GO:0005634	MF:DNA binding; MF:protein dimerization activity; MF:DNA-binding transcription factor activity; BP:regulation of transcription, DNA-templated; CC:nucleus	0	0	0	0	53035.3	44769.3	31207.7	0	44472.5	45537.4	0	0	0	0	31596.3	36991.9	42000.3	0	32251.4	20459.2	0	0	0	0	28125.7	25928.9	37207.8	0	27624	36975.5	0	0	0	0	42310.9	52741.2	69153.1	0	96287.3
Jr01_02960	Deoxycytidine kinase;Homo	VIT_18s0117g00220	XP_018841123.1	Deoxynucleoside kinase	COG1428: Deoxynucleoside kinase	KEGG:hsa:1633; KO:K00893	GO:0005737,GO:0005829,GO:0005634,GO:0005524,GO:0004137,GO:0019136,GO:0008144,GO:0019206,GO:0042803,GO:0043101,GO:0043097,GO:0006220	CC:cytoplasm; CC:cytosol; CC:nucleus; MF:ATP binding; MF:deoxycytidine kinase activity; MF:deoxynucleoside kinase activity; MF:drug binding; MF:nucleoside kinase activity; MF:protein homodimerization activity; BP:purine-containing compound salvage; BP:pyrimidine nucleoside salvage; BP:pyrimidine nucleotide metabolic process	.	.	0	0	44871.3	0	45193.3	46983.2	0	0	0	36625.7	0	0	33102.2	0	25322.9	32458.1	0	0	0	30121.6	0	0	32167.2	0	27130.6	30387.6	0	0	0	36151.7	0	0	45664.3	0	51570.5	45991.1	0	0	0
Jr01_03110	Chorismate mutase 1, chloroplastic;Arabidopsis	VIT_14s0108g01330	XP_018841100.1	.	COG1605: Chorismate mutase	KEGG:ath:AT3G29200; KO:K01850	GO:0009507,GO:0005829,GO:0004106,GO:0016688,GO:0009073,GO:0046417	CC:chloroplast; CC:cytosol; MF:chorismate mutase activity; MF:L-ascorbate peroxidase activity; BP:aromatic amino acid family biosynthetic process; BP:chorismate metabolic process	.	.	451036	457394	433317	695671	450351	673216	360454	711763	507013	717589	572629	538932	396769	467360	436073	509510	591346	493065	455385	257043	554332	272575	516140	264214	603437	500938	620210	506486	494313	527393	544239	794812	755497	1.35129e+06	584164	540125	718976	575839	814666
Jr01_03120	Lamin-like protein;Arabidopsis	VIT_14s0108g01320	XP_018841099.1	Plastocyanin-like domain	ENOG410ZMPK: Plastocyanin-like domain	KEGG:ath:AT5G15350	GO:0031225,GO:0046658,GO:0005886,GO:0005773,GO:0009055	CC:anchored component of membrane; CC:anchored component of plasma membrane; CC:plasma membrane; CC:vacuole; MF:electron transfer activity	GO:0009055	MF:electron transfer activity	195158	229616	205435	250142	204750	222465	171476	358091	224115	0	265683	197124	272558	189066	132180	149480	268032	187305	207520	0	260486	281702	163981	132735	394895	298330	258806	215548	170012	0	174307	163886	204550	354106	194055	254484	233209	181557	259726
Jr01_03140	Probable WRKY transcription factor 3;Arabidopsis	VIT_14s0108g01280	XP_018841096.1	WRKY DNA -binding domain; WRKY DNA -binding domain	ENOG410YBRT: Transcription factor	KEGG:ath:AT2G03340	GO:0005634,GO:0003700,GO:0043565	CC:nucleus; MF:DNA-binding transcription factor activity; MF:sequence-specific DNA binding	GO:0003700,GO:0043565,GO:0006355	MF:DNA-binding transcription factor activity; MF:sequence-specific DNA binding; BP:regulation of transcription, DNA-templated	64772.8	0	0	0	0	0	0	61450.5	0	81711	51724.7	0	0	0	0	0	0	71633.6	0	55920.7	62892.1	0	0	0	0	0	0	72655	0	73934.2	65530.6	0	0	0	0	0	0	67418.9	0
Jr01_03260	CSC1-like protein HYP1;Arabidopsis	VIT_14s0108g01210	XP_018841161.1	Late exocytosis, associated with Golgi transport; Cytosolic domain of 10TM putative phosphate transporter; Calcium-dependent channel, 7TM region, putative phosphate	COG5594: transmembrane protein 63C	KEGG:ath:AT3G01100; KO:K21989	GO:0016021,GO:0005886,GO:0005227	CC:integral component of membrane; CC:plasma membrane; MF:calcium activated cation channel activity	GO:0016020	CC:membrane	0	0	143278	250754	183683	236674	165831	264870	173863	348697	0	0	133172	171347	331478	177979	261651	239326	338887	78858.4	0	0	239976	126278	311119	301628	335381	280425	287031	330101	0	0	257408	799901	292840	260144	192367	141797	264762
Jr01_03340	Vesicle transport v-SNARE 13;Arabidopsis	VIT_17s0000g06580	XP_018841153.1	Vesicle transport v-SNARE protein N-terminus; Snare region anchored in the vesicle membrane C-terminus	ENOG4111J90: vesicle transport through interaction with t-SNAREs	KEGG:ath:AT3G29100; KO:K08493	GO:0005829,GO:0005789,GO:0012507,GO:0005794,GO:0016021,GO:0031902,GO:0031201,GO:0005484,GO:0000149,GO:0006888,GO:0006896,GO:0006891,GO:0006623,GO:0042147,GO:0048280	CC:cytosol; CC:endoplasmic reticulum membrane; CC:ER to Golgi transport vesicle membrane; CC:Golgi apparatus; CC:integral component of membrane; CC:late endosome membrane; CC:SNARE complex; MF:SNAP receptor activity; MF:SNARE binding; BP:endoplasmic reticulum to Golgi vesicle-mediated transport; BP:Golgi to vacuole transport; BP:intra-Golgi vesicle-mediated transport; BP:protein targeting to vacu…	GO:0006886,GO:0016020	BP:intracellular protein transport; CC:membrane	158674	85826.4	128914	102756	114828	122492	0	0	0	156356	211912	156070	91509.3	152991	105331	133367	0	0	0	83420.3	96221.3	186149	128892	132180	158743	177455	0	0	0	158789	87088.1	111571	119519	104175	142169	140366	0	0	0
Jr01_03360	Pectinesterase 31;Arabidopsis	VIT_14s0108g01170	XP_018841149.1	Pectinesterase	COG4677: pectinesterase	KEGG:ath:AT3G29090; KO:K01051	GO:0045330,GO:0030599,GO:0042545,GO:0050829,GO:0045490,GO:0045488	MF:aspartyl esterase activity; MF:pectinesterase activity; BP:cell wall modification; BP:defense response to Gram-negative bacterium; BP:pectin catabolic process; BP:pectin metabolic process	GO:0030599,GO:0042545	MF:pectinesterase activity; BP:cell wall modification	311009	318415	460722	278962	351618	371196	269304	361067	269987	476978	370787	341556	79100.3	284604	316273	247838	299516	381995	266791	119705	367679	249020	292178	256292	305961	322690	403127	307911	327046	391831	199040	384303	287473	488464	293299	302688	243701	263037	412091
Jr01_03390	Uncharacterized protein At5g39570;Arabidopsis	VIT_14s0108g01160	XP_018848770.1	.	ENOG410YMJK: NA	.	GO:0005829,GO:0005634,GO:0003729,GO:0070300	CC:cytosol; CC:nucleus; MF:mRNA binding; MF:phosphatidic acid binding	.	.	6.68164e+06	5.69978e+06	1.12559e+07	7.16744e+06	1.01734e+07	1.02967e+07	8.33978e+06	9.4702e+06	9.07328e+06	9.6997e+06	8.63087e+06	1.01002e+07	9.68408e+06	8.32302e+06	5.79319e+06	1.01876e+07	8.43273e+06	7.57656e+06	8.20141e+06	4.62179e+06	7.43162e+06	5.9901e+06	7.01522e+06	4.67274e+06	6.60868e+06	5.87697e+06	1.04061e+07	6.08729e+06	5.44214e+06	7.49938e+06	1.1894e+07	1.12232e+07	8.54674e+06	9.86587e+06	9.74259e+06	1.06838e+07	9.26922e+06	1.41985e+07	7.91207e+06
Jr01_03440	Cystathionine gamma-synthase 1, chloroplastic {ECO:0000305};Arabidopsis	VIT_14s0108g01110	XP_018848775.1	Cys/Met metabolism PLP-dependent enzyme	COG0626: cystathionine	KEGG:ath:AT3G01120; KO:K01739	GO:0009507,GO:0009570,GO:0003962,GO:0030170,GO:0009086,GO:0001887	CC:chloroplast; CC:chloroplast stroma; MF:cystathionine gamma-synthase activity; MF:pyridoxal phosphate binding; BP:methionine biosynthetic process; BP:selenium compound metabolic process	GO:0030170	MF:pyridoxal phosphate binding	0	0	51268.8	0	30533.5	0	0	0	0	27537.5	0	0	6717.27	0	67976.9	0	0	0	0	114114	0	0	21867.2	0	29503.7	0	0	0	0	74527.5	0	0	40514.2	0	18367	0	0	0	0
Jr01_03520	Thaumatin-like protein;Arabidopsis	VIT_14s0066g02130	XP_018822967.1	Thaumatin family	ENOG4111KEV: thaumatin-like protein	KEGG:ath:AT1G18250	.	.	.	.	225769	291205	526224	280716	492051	413131	250210	0	343902	537790	424993	393053	252859	772562	182810	443391	538884	0	448368	260145	238701	493159	429969	327927	528389	472150	502600	0	618260	401979	756065	472484	293058	364186	648040	433592	424846	0	377347
Jr01_03540	Probable prolyl 4-hydroxylase 7 {ECO:0000305};Arabidopsis	VIT_14s0066g02170	XP_018823126.1	2OG-Fe(II) oxygenase superfamily; 2OG-Fe(II) oxygenase superfamily; ShK domain-like; ShK domain-like	.	KEGG:ath:AT3G28480; KO:K00472	GO:0005783,GO:0005789,GO:0016021,GO:0005506,GO:0031418,GO:0004656,GO:0018401	CC:endoplasmic reticulum; CC:endoplasmic reticulum membrane; CC:integral component of membrane; MF:iron ion binding; MF:L-ascorbic acid binding; MF:procollagen-proline 4-dioxygenase activity; BP:peptidyl-proline hydroxylation to 4-hydroxy-L-proline	GO:0016491,GO:0055114	MF:oxidoreductase activity; BP:oxidation-reduction process	82613.6	121694	113790	0	105132	116670	85059.9	99848	103880	0	122010	96641.9	113038	0	68580.5	107876	106933	95717.7	79541.6	0	91459.3	89193.9	74550.4	0	142731	76261.6	119178	98983	61113.8	0	111147	113336	132293	0	100662	132474	120430	108406	234663
Jr01_03620	Inactive LRR receptor-like serine/threonine-protein kinase BIR2 {ECO:0000305};Arabidopsis	VIT_14s0066g02250	XP_018823069.1	Leucine rich repeat N-terminal domain; Leucine Rich repeat; Leucine Rich Repeat; Leucine Rich repeat; Leucine Rich Repeat; Leucine Rich repeat	COG0515: Serine Threonine protein kinase	KEGG:ath:AT3G28450	GO:0009507,GO:0016021,GO:0016020,GO:0005886,GO:0000166,GO:0006952,GO:1900425,GO:0006468,GO:1900150	CC:chloroplast; CC:integral component of membrane; CC:membrane; CC:plasma membrane; MF:nucleotide binding; BP:defense response; BP:negative regulation of defense response to bacterium; BP:protein phosphorylation; BP:regulation of defense response to fungus	GO:0005515,GO:0004672,GO:0005524,GO:0006468	MF:protein binding; MF:protein kinase activity; MF:ATP binding; BP:protein phosphorylation	0	0	0	0	0	0	0	83987.3	0	85133.3	0	0	0	0	0	0	0	67455.3	0	32238.6	0	0	0	0	0	0	0	80609.3	0	60912.8	0	0	0	0	0	0	0	41532.4	0
Jr01_03660	ABC transporter B family member 15;Arabidopsis	VIT_14s0066g02320	XP_018823031.1	ABC transporter transmembrane region; ABC transporter; ABC transporter transmembrane region; ABC transporter	COG1132: (ABC) transporter	KEGG:ath:AT3G28345; KO:K05658	GO:0016021,GO:0005886,GO:0005524,GO:0042626	CC:integral component of membrane; CC:plasma membrane; MF:ATP binding; MF:ATPase activity, coupled to transmembrane movement of substances	GO:0005524,GO:0042626,GO:0055085,GO:0016021,GO:0016887	MF:ATP binding; MF:ATPase activity, coupled to transmembrane movement of substances; BP:transmembrane transport; CC:integral component of membrane; MF:ATPase activity	0	0	0	139180	116574	142772	0	0	121401	0	0	0	0	58070.2	121640	95289.3	0	0	114336	0	0	0	0	55538.6	128996	78023.4	0	0	103507	0	0	0	0	369683	91137.5	109496	0	0	60240.4
Jr01_03730	Alpha-mannosidase 2 {ECO:0000303|PubMed:16460512};Arabidopsis	VIT_14s0066g02390	XP_018823060.1	Glycosyl hydrolases family 38 N-terminal domain; Alpha mannosidase middle domain; Glycosyl hydrolases family 38 C-terminal domain	ENOG410XQMZ: Mannosidase alpha class	KEGG:ath:AT5G14950; KO:K01231	GO:0005768,GO:0005794,GO:0000139,GO:0016021,GO:0005802,GO:0004559,GO:0030246,GO:0004572,GO:0046872,GO:0042538,GO:0006013,GO:0006491,GO:0006517,GO:0006487	CC:endosome; CC:Golgi apparatus; CC:Golgi membrane; CC:integral component of membrane; CC:trans-Golgi network; MF:alpha-mannosidase activity; MF:carbohydrate binding; MF:mannosyl-oligosaccharide 1,3-1,6-alpha-mannosidase activity; MF:metal ion binding; BP:hyperosmotic salinity response; BP:mannose metabolic process; BP:N-glycan processing; BP:protein deglycosylation; BP:protein N-linked glycosyla…	GO:0004559,GO:0006013	MF:alpha-mannosidase activity; BP:mannose metabolic process	197573	309100	245663	265909	250419	289852	252363	223670	212045	275653	248943	167600	68881.8	180184	253181	101144	237693	282586	212508	99661.8	318194	371221	202883	131302	302587	311083	219838	245754	138579	396564	93333.4	228434	171620	514003	204931	173074	174064	135575	186928
Jr01_03740	Mannose-1-phosphate guanyltransferase alpha;Dictyostelium	VIT_14s0066g02400	XP_018823146.1	Nucleotidyl transferase; Bacterial transferase hexapeptide (six repeats)	COG1208: nucleotidyl transferase	KEGG:ddi:DDB_G0271858; KO:K00966	GO:0004475,GO:0009298	MF:mannose-1-phosphate guanylyltransferase activity; BP:GDP-mannose biosynthetic process	GO:0016779,GO:0009058	MF:nucleotidyltransferase activity; BP:biosynthetic process	0	0	70558.2	78360.4	64795.1	57540.2	0	67551.3	0	0	0	0	16680.4	36862.7	59330.5	46971.2	0	29406.4	0	0	0	0	42162	34862.8	55206.7	43437.3	0	43586	0	0	0	0	67916.9	116636	39565.2	65234	0	69109.3	0
Jr01_03810	Ferredoxin-thioredoxin reductase catalytic chain, chloroplastic;Soja	VIT_14s0066g01900	XP_018823137.1	Ferredoxin thioredoxin reductase catalytic beta chain	COG4802: ferredoxin thioredoxin reductase	KEGG:gmx:547937; KO:K17892	GO:0009507,GO:0051539,GO:0009055,GO:0103012,GO:0030385,GO:0046872,GO:0055114	CC:chloroplast; MF:4 iron, 4 sulfur cluster binding; MF:electron transfer activity; MF:ferredoxin-thioredoxin reductase activity; MF:ferredoxin:thioredoxin reductase activity; MF:metal ion binding; BP:oxidation-reduction process	GO:0016730,GO:0055114	MF:oxidoreductase activity, acting on iron-sulfur proteins as donors; BP:oxidation-reduction process	101114	91458.8	127709	191562	120626	153017	107141	166829	181188	174950	179832	121916	155720	139597	82742.3	79448.8	152996	150829	132788	164749	117417	75053.6	106114	85040	194392	150489	153497	131706	92649.3	164163	133702	217118	192388	280102	146262	198408	140787	169789	278271
Jr01_03840	Peroxidase 63;Arabidopsis	VIT_14s0066g01850	XP_018823041.1	Peroxidase	ENOG4111FDS: peroxidase	KEGG:ath:AT5G40150; KO:K00430	GO:0005576,GO:0020037,GO:0046872,GO:0004601,GO:0042744,GO:0006979	CC:extracellular region; MF:heme binding; MF:metal ion binding; MF:peroxidase activity; BP:hydrogen peroxide catabolic process; BP:response to oxidative stress	GO:0004601,GO:0020037,GO:0006979,GO:0055114	MF:peroxidase activity; MF:heme binding; BP:response to oxidative stress; BP:oxidation-reduction process	0	32469.6	0	46826.2	58563	61989.7	37708.4	0	43945.4	45097.5	0	57725.9	0	40069.7	43808.8	32501.3	49223.8	0	50223.9	31862.6	0	44436.8	0	32783	41230.9	38646.4	47554.3	0	33120.2	40725.8	0	34407.2	0	70597.9	38411.1	36939.1	28323.1	0	39436
Jr01_04150	Peptidyl-prolyl cis-trans isomerase CYP38, chloroplastic;Arabidopsis	VIT_14s0066g01410	XP_018823128.1	Cyclophilin type peptidyl-prolyl cis-trans isomerase/CLD	COG0652: peptidyl-prolyl cis-trans isomerase activity	KEGG:ath:AT3G01480	GO:0009507,GO:0009570,GO:0009534,GO:0009543,GO:0009535,GO:0009579,GO:0031977,GO:0003755,GO:0042742	CC:chloroplast; CC:chloroplast stroma; CC:chloroplast thylakoid; CC:chloroplast thylakoid lumen; CC:chloroplast thylakoid membrane; CC:thylakoid; CC:thylakoid lumen; MF:peptidyl-prolyl cis-trans isomerase activity; BP:defense response to bacterium	GO:0003755,GO:0000413	MF:peptidyl-prolyl cis-trans isomerase activity; BP:protein peptidyl-prolyl isomerization	681815	705471	1.27777e+06	872313	1.21867e+06	1.19433e+06	743716	978626	869845	1.06669e+06	1.12551e+06	952361	1.30877e+06	1.09352e+06	690861	1.08169e+06	1.27752e+06	1.204e+06	1.0906e+06	1.27399e+06	1.197e+06	1.05504e+06	965930	609737	1.47865e+06	1.22242e+06	1.37841e+06	1.44424e+06	852678	1.59217e+06	1.18993e+06	1.14322e+06	1.19738e+06	1.72215e+06	1.08645e+06	1.36622e+06	1.23417e+06	947472	1.50802e+06
Jr01_04160	Serine/threonine-protein kinase STY13 {ECO:0000305};Arabidopsis	VIT_14s0066g01400	XP_018823147.1	Protein tyrosine kinase; Protein kinase domain; Fungal protein kinase	COG0515: Serine Threonine protein kinase	KEGG:ath:AT2G24360	GO:0005886,GO:0005524,GO:0004674,GO:0004712,GO:0004713,GO:0006468,GO:0045995,GO:0010344	CC:plasma membrane; MF:ATP binding; MF:protein serine/threonine kinase activity; MF:protein serine/threonine/tyrosine kinase activity; MF:protein tyrosine kinase activity; BP:protein phosphorylation; BP:regulation of embryonic development; BP:seed oilbody biogenesis	GO:0004672,GO:0006468,GO:0005524	MF:protein kinase activity; BP:protein phosphorylation; MF:ATP binding	71182.4	57374.7	28833.2	32961.3	0	49894.2	0	43449.7	0	0	36847.2	42649.5	37075.6	58176.6	0	42816.3	0	40793.9	0	0	93899.7	62864.9	87695.6	71111.4	0	54962.7	0	47461.6	0	0	5658.89	11827.1	88683.5	24920.5	0	51493.5	0	41801	0
Jr01_04210	Formate dehydrogenase, mitochondrial {ECO:0000255|HAMAP-Rule:MF_03210, ECO:0000303|Ref.1};Solanum	VIT_14s0066g01320	XP_018823000.1	D-isomer specific 2-hydroxyacid dehydrogenase, catalytic domain; D-isomer specific 2-hydroxyacid dehydrogenase, NAD binding domain	COG1052: Dehydrogenase	KEGG:sot:102577429; KO:K00122	GO:0005739,GO:0008863,GO:0051287,GO:0016616,GO:0042183	CC:mitochondrion; MF:formate dehydrogenase (NAD+) activity; MF:NAD binding; MF:oxidoreductase activity, acting on the CH-OH group of donors, NAD or NADP as acceptor; BP:formate catabolic process	GO:0016616,GO:0051287,GO:0055114	MF:oxidoreductase activity, acting on the CH-OH group of donors, NAD or NADP as acceptor; MF:NAD binding; BP:oxidation-reduction process	4.13531e+06	5.52411e+06	5.83833e+06	9.39076e+06	4.96748e+06	7.48695e+06	4.35801e+06	7.55809e+06	6.71996e+06	7.89305e+06	8.43601e+06	7.99974e+06	3.07781e+06	5.99198e+06	5.0671e+06	6.65193e+06	7.31253e+06	7.98513e+06	5.95649e+06	3.24294e+06	5.35363e+06	5.4016e+06	6.47705e+06	4.59683e+06	6.94879e+06	5.40033e+06	7.08528e+06	6.86458e+06	4.77372e+06	8.84753e+06	8.71391e+06	8.69048e+06	1.08122e+07	1.43365e+07	1.01852e+07	8.78468e+06	1.03525e+07	7.04813e+06	1.51164e+07
Jr01_04220	Protein farnesyltransferase subunit beta;Pisum	VIT_14s0066g01310	XP_018822999.1	Prenyltransferase and squalene oxidase repeat; Prenyltransferase and squalene oxidase repeat; Prenyltransferase and squalene oxidase repeat; Prenyltransferase and squalene oxidase repeat; Prenyltransferase and squalene oxidase repeat	.	.	GO:0005965,GO:0004660,GO:0008270,GO:0018343	CC:protein farnesyltransferase complex; MF:protein farnesyltransferase activity; MF:zinc ion binding; BP:protein farnesylation	GO:0003824	MF:catalytic activity	33559.4	62444.3	35132.8	0	41504.1	50584.4	33267.4	0	0	0	62065.8	32832.1	30796.8	0	41454.4	31552.6	21441.1	0	0	0	17844.3	38632.3	24724.1	0	54292.8	26172.3	38147.1	0	0	0	14867.5	15002.9	30432	0	19743.3	29721.3	36416.1	0	0
Jr01_04260	2-methylene-furan-3-one reductase;Fragaria	VIT_01s0127g00740	XP_018823048.1	Alcohol dehydrogenase GroES-like domain; Zinc-binding dehydrogenase; Zinc-binding dehydrogenase	.	.	GO:0102978,GO:0008270	MF:furaneol oxidoreductase activity; MF:zinc ion binding	GO:0055114	BP:oxidation-reduction process	0	0	179808	140040	0	174716	154941	0	195394	0	0	0	189933	257498	0	237029	159058	0	243885	0	0	0	241056	158532	0	298286	280184	0	192053	0	0	0	117973	109884	0	124197	179115	0	213870
Jr01_04270	2-methylene-furan-3-one reductase;Fragaria	VIT_01s0127g00740	XP_018823046.1	Alcohol dehydrogenase GroES-like domain; Zinc-binding dehydrogenase; Zinc-binding dehydrogenase	.	.	GO:0102978,GO:0008270	MF:furaneol oxidoreductase activity; MF:zinc ion binding	GO:0055114	BP:oxidation-reduction process	2.95619e+06	4.57939e+06	3.85661e+06	4.36642e+06	2.97719e+06	3.71233e+06	2.92802e+06	3.00808e+06	2.79643e+06	3.49568e+06	4.12435e+06	3.70505e+06	4.32723e+06	3.52003e+06	2.17058e+06	3.88568e+06	3.82235e+06	3.24955e+06	2.76534e+06	2.49896e+06	3.29781e+06	3.35452e+06	2.99694e+06	2.42437e+06	3.54315e+06	3.3569e+06	4.47063e+06	4.2292e+06	2.23458e+06	3.97326e+06	3.90364e+06	4.00297e+06	4.85246e+06	7.33557e+06	3.81073e+06	4.03259e+06	4.54492e+06	4.57819e+06	2.97815e+06
Jr01_04280	2-methylene-furan-3-one reductase;Fragaria	VIT_01s0127g00740	XP_018823047.1	Alcohol dehydrogenase GroES-like domain; Zinc-binding dehydrogenase; Zinc-binding dehydrogenase	.	.	GO:0102978,GO:0008270	MF:furaneol oxidoreductase activity; MF:zinc ion binding	GO:0055114	BP:oxidation-reduction process	7.13604e+06	7.70842e+06	8.23753e+06	8.68865e+06	7.73294e+06	6.54578e+06	6.71829e+06	6.88355e+06	9.88153e+06	8.25714e+06	9.75512e+06	9.72121e+06	1.15235e+07	8.338e+06	8.95245e+06	8.87442e+06	8.5607e+06	7.60974e+06	6.5868e+06	6.45612e+06	7.78727e+06	7.81106e+06	7.3972e+06	6.42796e+06	7.10202e+06	1.00571e+07	8.31951e+06	8.98435e+06	7.3092e+06	7.58256e+06	8.32731e+06	8.50357e+06	9.22812e+06	6.34046e+06	9.10508e+06	7.78269e+06	1.00412e+07	9.3213e+06	6.57942e+06
Jr01_04340	.	VIT_14s0066g01230	XP_018822955.1	.	.	.	.	.	.	.	522968	0	730709	605782	655720	529630	454643	651548	386462	819495	594493	0	106649	467910	477369	410818	456722	472487	657809	140884	488533	0	467609	362760	425312	436602	557787	486122	629171	492441	363403	0	456913	703596	592334	536947	463660	389114	604558
Jr01_04360	Protease Do-like 1, chloroplastic;Arabidopsis	VIT_18s0072g00970	XP_018831880.1	Trypsin-like peptidase domain; Trypsin; PDZ domain	COG0265: Serine protease	KEGG:ath:AT3G27925	GO:0009507,GO:0009534,GO:0009535,GO:0005634,GO:0009579,GO:0031977,GO:0042802,GO:0004252,GO:0008236,GO:0010206,GO:0030163,GO:0009735	CC:chloroplast; CC:chloroplast thylakoid; CC:chloroplast thylakoid membrane; CC:nucleus; CC:thylakoid; CC:thylakoid lumen; MF:identical protein binding; MF:serine-type endopeptidase activity; MF:serine-type peptidase activity; BP:photosystem II repair; BP:protein catabolic process; BP:response to cytokinin	GO:0004252,GO:0006508,GO:0005515	MF:serine-type endopeptidase activity; BP:proteolysis; MF:protein binding	47339	38721.6	0	69666.5	0	60389.4	29162.8	0	61505.7	53554.9	75967.8	63794.5	0	56162.6	0	70233.3	49887.2	0	52414.9	44858.9	49319.5	49698.2	0	43132.8	0	61116	72224	0	39711	126278	82674.9	92067.2	0	102565	0	66892.5	90903.6	0	137744
Jr01_04430	Phosphoglucan phosphatase LSF1, chloroplastic;Arabidopsis	VIT_14s0066g01200	XP_018823129.1	Dual specificity phosphatase, catalytic domain; Glycogen recognition site of AMP-activated protein kinase	ENOG411126M: Dual specificity phosphatase, catalytic domain	KEGG:ath:AT3G01510	GO:0009507,GO:0009569,GO:0009570,GO:0043036,GO:0019203,GO:0008138,GO:0005983	CC:chloroplast; CC:chloroplast starch grain; CC:chloroplast stroma; CC:starch grain; MF:carbohydrate phosphatase activity; MF:protein tyrosine/serine/threonine phosphatase activity; BP:starch catabolic process	GO:0008138,GO:0016311	MF:protein tyrosine/serine/threonine phosphatase activity; BP:dephosphorylation	0	0	0	292620	0	230438	194947	0	0	0	0	0	0	183907	0	176889	220642	0	0	0	0	0	0	167144	0	192159	292955	0	0	0	0	0	0	751620	0	306193	237044	0	0
Jr01_04460	Serine/threonine-protein kinase fray2 {ECO:0000250|UniProtKB:O61125, ECO:0000312|EMBL:EAL69242.1};Dictyostelium	VIT_14s0066g01170	XP_018823014.1	Protein kinase domain; Protein tyrosine kinase	ENOG410XSWS: ste20-related kinase adaptor	KEGG:ddi:DDB_G0276577; KO:K08835	GO:0005737,GO:0005524,GO:0046872,GO:0004674,GO:0032147,GO:0023014,GO:0031098	CC:cytoplasm; MF:ATP binding; MF:metal ion binding; MF:protein serine/threonine kinase activity; BP:activation of protein kinase activity; BP:signal transduction by protein phosphorylation; BP:stress-activated protein kinase signaling cascade	GO:0004672,GO:0005524,GO:0006468	MF:protein kinase activity; MF:ATP binding; BP:protein phosphorylation	0	42048	0	0	27044.5	0	0	0	41454.5	50880.2	0	19822.4	0	0	26945.9	0	0	0	39292.4	16490.4	0	34431.3	0	0	75012	0	0	0	25924.3	50939.9	0	23607.9	0	0	30282.9	0	0	0	67382.6
Jr01_04520	Universal stress protein A-like protein;Arabidopsis	VIT_14s0066g01130	XP_018823017.1	Universal stress protein family	ENOG41119AN: Universal stress protein	KEGG:ath:AT3G01520	GO:0005886,GO:0016208	CC:plasma membrane; MF:AMP binding	.	.	1.7632e+06	1.57083e+06	1.3669e+06	1.40948e+06	1.32726e+06	1.29632e+06	1.59945e+06	1.46568e+06	1.45558e+06	1.4203e+06	1.26618e+06	1.25817e+06	580827	1.32675e+06	1.51207e+06	1.37067e+06	1.31223e+06	1.22221e+06	1.2494e+06	1.18369e+06	1.32036e+06	1.78768e+06	1.64688e+06	1.37138e+06	1.64252e+06	1.60795e+06	1.46471e+06	1.70904e+06	1.53776e+06	1.80682e+06	1.0929e+06	852788	1.43828e+06	1.18548e+06	1.09099e+06	1.33601e+06	1.14366e+06	1.08707e+06	1.48649e+06
Jr01_04530	50S ribosomal protein L12-1, chloroplastic;Arabidopsis	VIT_14s0066g01110	XP_018832193.1	Ribosomal protein L7/L12 dimerisation domain; Ribosomal protein L7/L12 C-terminal domain	COG0222: Seems to be the binding site for several of the factors involved in protein synthesis and appears to be essential for accurate translation (By similarity)	KEGG:ath:AT3G27830; KO:K02935	GO:0009507,GO:0009941,GO:0009570,GO:0009535,GO:0009295,GO:0009506,GO:0000311,GO:0009579,GO:0003735,GO:0006412	CC:chloroplast; CC:chloroplast envelope; CC:chloroplast stroma; CC:chloroplast thylakoid membrane; CC:nucleoid; CC:plasmodesma; CC:plastid large ribosomal subunit; CC:thylakoid; MF:structural constituent of ribosome; BP:translation	GO:0003735,GO:0006412,GO:0005622,GO:0005840	MF:structural constituent of ribosome; BP:translation; CC:intracellular; CC:ribosome	259473	173372	203962	289931	204955	299236	290295	312615	761946	439244	578517	288643	1.00033e+06	402955	559545	481867	552132	651742	507695	770166	491793	419329	540856	401561	750001	400381	413697	519813	382857	641347	478344	720403	641118	1.20404e+06	702479	880366	475241	545949	793235
Jr01_04540	Monodehydroascorbate reductase 4, peroxisomal {ECO:0000303|PubMed:16146528};Arabidopsis	VIT_14s0066g01100	XP_018823117.1	Pyridine nucleotide-disulphide oxidoreductase; Pyridine nucleotide-disulphide oxidoreductase	COG0446: pyridine nucleotide-disulfide oxidoreductase	KEGG:ath:AT3G27820; KO:K08232	GO:0009941,GO:0016021,GO:0005778,GO:0050660,GO:0016656,GO:0042744	CC:chloroplast envelope; CC:integral component of membrane; CC:peroxisomal membrane; MF:flavin adenine dinucleotide binding; MF:monodehydroascorbate reductase (NADH) activity; BP:hydrogen peroxide catabolic process	GO:0016491,GO:0055114	MF:oxidoreductase activity; BP:oxidation-reduction process	0	0	76326.2	0	71442.9	80006.2	57580.2	68004.6	0	94431.1	0	0	51174.9	0	77614.5	74296.2	65373.2	71830.8	0	32420.1	0	0	73592.9	0	244040	73493	96032.4	98973.3	0	105611	0	0	74704.9	0	34099.6	76834.3	64054.8	60311.8	0
Jr01_04580	ADP-ribosylation factor 1 {ECO:0000303|PubMed:11090220};Arabidopsis	VIT_01s0127g00440	XP_018823058.1	ADP-ribosylation factor family; Signal recognition particle receptor beta subunit; Ras of Complex, Roc, domain of DAPkinase; Gtr1/RagA G protein conserved region; 50S ribosome-binding GTPase; Ras family	COG1100: GTP-binding Protein	KEGG:ath:AT2G47170; KO:K07937	GO:0005737,GO:0005769,GO:0005794,GO:0005802,GO:0005525,GO:0016004,GO:0009734,GO:0006886,GO:0090354,GO:0031001,GO:0016192,GO:0098876	CC:cytoplasm; CC:early endosome; CC:Golgi apparatus; CC:trans-Golgi network; MF:GTP binding; MF:phospholipase activator activity; BP:auxin-activated signaling pathway; BP:intracellular protein transport; BP:regulation of auxin metabolic process; BP:response to brefeldin A; BP:vesicle-mediated transport; BP:vesicle-mediated transport to the plasma membrane	GO:0005525,GO:0003924	MF:GTP binding; MF:GTPase activity	341568	0	241213	0	227299	394288	153996	346247	238296	263165	239918	0	68652	0	539558	234755	250447	239640	209131	86647	295388	0	223017	0	287596	312006	475588	227801	282348	484929	193665	0	460107	0	149282	187156	208626	240449	652008
Jr01_04760	Glutaredoxin;Lycopersicon	VIT_14s0066g00960	XP_018842397.1	Glutaredoxin	COG0695: Glutaredoxin	.	GO:0048046,GO:0005829,GO:0005794,GO:0005886,GO:0005773,GO:0009055,GO:0004362,GO:0015035,GO:0045454,GO:0034599	CC:apoplast; CC:cytosol; CC:Golgi apparatus; CC:plasma membrane; CC:vacuole; MF:electron transfer activity; MF:glutathione-disulfide reductase activity; MF:protein disulfide oxidoreductase activity; BP:cell redox homeostasis; BP:cellular response to oxidative stress	GO:0009055,GO:0015035,GO:0045454	MF:electron transfer activity; MF:protein disulfide oxidoreductase activity; BP:cell redox homeostasis	5.48734e+06	4.76061e+06	4.75003e+06	7.04921e+06	5.5277e+06	7.94391e+06	5.6531e+06	7.78254e+06	1.36289e+07	1.06242e+07	1.63519e+07	6.4054e+06	1.52117e+07	8.99805e+06	1.10335e+07	1.11302e+07	1.33303e+07	1.51137e+07	1.26235e+07	2.10485e+07	9.42014e+06	9.31423e+06	1.11821e+07	1.35543e+07	1.07221e+07	8.68485e+06	9.18551e+06	8.85572e+06	9.76346e+06	7.56815e+06	8.47461e+06	1.18579e+07	1.00608e+07	1.02794e+07	1.56674e+07	1.4913e+07	8.19976e+06	9.51092e+06	1.02367e+07
Jr01_04770	Glutaredoxin-C2;Arabidopsis	VIT_14s0066g00960	XP_018842399.1	Glutaredoxin	COG0695: Glutaredoxin	KEGG:ath:AT5G40370; KO:K03676	GO:0005737,GO:0009055,GO:0004362,GO:0015035,GO:0045454,GO:0034599	CC:cytoplasm; MF:electron transfer activity; MF:glutathione-disulfide reductase activity; MF:protein disulfide oxidoreductase activity; BP:cell redox homeostasis; BP:cellular response to oxidative stress	GO:0009055,GO:0015035,GO:0045454	MF:electron transfer activity; MF:protein disulfide oxidoreductase activity; BP:cell redox homeostasis	1.75463e+07	2.795e+07	6.12441e+06	1.33205e+07	6.51515e+06	1.19405e+07	6.44046e+06	1.29027e+07	1.7287e+07	1.83784e+07	1.49182e+07	9.22996e+06	3.41028e+07	1.55545e+07	1.34481e+07	1.69038e+07	1.66371e+07	1.80328e+07	1.4494e+07	1.99758e+07	1.6127e+07	2.03829e+07	1.50182e+07	2.03145e+07	1.5699e+07	1.61641e+07	2.69639e+07	1.79154e+07	1.00555e+07	1.6512e+07	1.26989e+07	1.10258e+07	1.61291e+07	1.28581e+07	1.85909e+07	1.82501e+07	1.07464e+07	1.20554e+07	1.26197e+07
Jr01_04780	Isocitrate dehydrogenase [NADP], chloroplastic/mitochondrial;Arabidopsis	VIT_14s0066g00950	XP_018842395.1	Isocitrate/isopropylmalate dehydrogenase	COG0538: isocitrate dehydrogenase (NADp)	KEGG:ath:AT5G14590; KO:K00031	GO:0009507,GO:0009570,GO:0009534,GO:0005739,GO:0004450,GO:0000287,GO:0051287,GO:0042803,GO:0006102,GO:0006739,GO:0006099	CC:chloroplast; CC:chloroplast stroma; CC:chloroplast thylakoid; CC:mitochondrion; MF:isocitrate dehydrogenase (NADP+) activity; MF:magnesium ion binding; MF:NAD binding; MF:protein homodimerization activity; BP:isocitrate metabolic process; BP:NADP metabolic process; BP:tricarboxylic acid cycle	GO:0016616,GO:0055114	MF:oxidoreductase activity, acting on the CH-OH group of donors, NAD or NADP as acceptor; BP:oxidation-reduction process	3.29432e+06	4.15504e+06	4.64147e+06	5.18506e+06	4.71008e+06	4.88301e+06	2.83336e+06	4.15478e+06	3.41923e+06	4.61057e+06	4.37591e+06	3.92638e+06	1.12933e+06	3.08496e+06	4.1036e+06	3.23899e+06	3.47477e+06	3.61727e+06	3.44076e+06	1.64199e+06	3.13079e+06	2.8892e+06	3.05924e+06	2.36523e+06	3.72428e+06	3.22445e+06	4.2227e+06	3.65425e+06	3.55708e+06	4.63276e+06	3.84171e+06	3.92307e+06	5.37296e+06	6.71513e+06	3.26725e+06	4.1549e+06	4.67292e+06	4.0655e+06	7.57301e+06
Jr01_04790	Polyribonucleotide nucleotidyltransferase 2, mitochondrial;Arabidopsis	VIT_14s0066g00920	XP_018842394.1	3' exoribonuclease family, domain 1; 3' exoribonuclease family, domain 2; Polyribonucleotide nucleotidyltransferase, RNA binding domain; 3' exoribonuclease family, domain 1; S1 RNA binding domain	COG1185: Involved in mRNA degradation. Hydrolyzes single-stranded polyribonucleotides processively in the 3'- to 5'-direction (By similarity)	KEGG:ath:AT5G14580; KO:K00962	GO:0009507,GO:0009570,GO:0005829,GO:0005739,GO:0000175,GO:0004654,GO:0003723,GO:0000958,GO:0000965,GO:0000957,GO:0000963,GO:0006397,GO:0006401,GO:0006364,GO:0008033	CC:chloroplast; CC:chloroplast stroma; CC:cytosol; CC:mitochondrion; MF:3'-5'-exoribonuclease activity; MF:polyribonucleotide nucleotidyltransferase activity; MF:RNA binding; BP:mitochondrial mRNA catabolic process; BP:mitochondrial RNA 3'-end processing; BP:mitochondrial RNA catabolic process; BP:mitochondrial RNA processing; BP:mRNA processing; BP:RNA catabolic process; BP:rRNA processing; BP:t…	GO:0003723,GO:0006396,GO:0003676	MF:RNA binding; BP:RNA processing; MF:nucleic acid binding	143766	201802	0	174747	172249	184782	134625	167606	131658	199714	202881	132602	0	126892	175270	124140	136887	122999	116465	65492.3	116801	116264	0	101585	190022	129873	154558	137384	111140	184399	103586	140303	0	252508	118825	163412	161121	203266	432101
Jr01_04850	Probable galactinol--sucrose galactosyltransferase 5;Arabidopsis	VIT_14s0066g00810	XP_018842388.1	Raffinose synthase or seed imbibition protein Sip1	ENOG410YBUA: galactinol--sucrose	KEGG:ath:AT5G40390; KO:K06617	GO:0009507,GO:0047274,GO:0010325,GO:0009737,GO:0006979,GO:0009414	CC:chloroplast; MF:galactinol-sucrose galactosyltransferase activity; BP:raffinose family oligosaccharide biosynthetic process; BP:response to abscisic acid; BP:response to oxidative stress; BP:response to water deprivation	.	.	3.59204e+06	5.22741e+06	3.04681e+06	4.72697e+06	4.08694e+06	4.68487e+06	2.56232e+06	4.6964e+06	1.83649e+06	3.47523e+06	2.83775e+06	2.2514e+06	1.21905e+06	1.54114e+06	2.10898e+06	2.80618e+06	4.80768e+06	3.8007e+06	1.97832e+06	1.34442e+06	4.21116e+06	2.74012e+06	2.71252e+06	1.2724e+06	2.864e+06	3.05702e+06	4.92387e+06	3.73507e+06	5.14108e+06	3.80171e+06	1.97377e+06	1.58278e+06	4.83592e+06	1.31659e+07	2.77134e+06	3.43128e+06	2.88616e+06	1.5553e+06	3.25326e+06
Jr01_04940	Oleosin 5;Arabidopsis	VIT_17s0000g09000	XP_018842385.1	Oleosin	ENOG410YRX9: May have a structural role to stabilize the lipid body during desiccation of the seed by preventing coalescence of the oil. Probably interacts with both lipid and phospholipid moieties of lipid bodies. May also provide recognition signals for specific lipase anchorage in lipolysis during seedling growth	KEGG:ath:AT3G01570	GO:0016021,GO:0012511,GO:0019915,GO:0050826,GO:0010344,GO:0055085	CC:integral component of membrane; CC:monolayer-surrounded lipid storage body; BP:lipid storage; BP:response to freezing; BP:seed oilbody biogenesis; BP:transmembrane transport	GO:0012511,GO:0016021	CC:monolayer-surrounded lipid storage body; CC:integral component of membrane	1.62578e+07	7.6084e+06	2.56982e+06	4.33738e+06	3.05758e+06	3.00378e+06	9.92153e+06	3.21343e+06	7.14465e+06	8.3846e+06	8.59675e+06	7.31537e+06	1.51102e+06	5.63381e+06	2.11857e+07	2.0138e+07	8.47091e+06	1.56135e+07	7.56674e+06	9.04972e+06	2.6992e+07	1.81274e+07	3.34285e+07	3.61472e+07	2.6251e+07	1.6316e+07	1.99992e+07	2.24632e+07	4.049e+07	2.74536e+07	8.41856e+06	7.79544e+06	1.86619e+07	2.03079e+07	3.26224e+07	3.45648e+07	5.18417e+06	3.22134e+06	1.68326e+07
Jr01_04980	Pescadillo homolog {ECO:0000255|HAMAP-Rule:MF_03028};Arabidopsis	VIT_14s0066g00640	XP_018859884.1	Pescadillo N-terminus; BRCT domain, a BRCA1 C-terminus domain	COG5163: Component of the NOP7 complex, which is required for maturation of the 25S and 5.8S ribosomal RNAs and formation of the 60S ribosome (By similarity)	KEGG:ath:AT5G14520; KO:K14843	GO:0005730,GO:0005654,GO:0070545,GO:0030687,GO:0043021,GO:0000466,GO:0000463,GO:0090069,GO:2000232	CC:nucleolus; CC:nucleoplasm; CC:PeBoW complex; CC:preribosome, large subunit precursor; MF:ribonucleoprotein complex binding; BP:maturation of 5.8S rRNA from tricistronic rRNA transcript (SSU-rRNA, 5.8S rRNA, LSU-rRNA); BP:maturation of LSU-rRNA from tricistronic rRNA transcript (SSU-rRNA, 5.8S rRNA, LSU-rRNA); BP:regulation of ribosome biogenesis; BP:regulation of rRNA processing	GO:0042254,GO:0005730	BP:ribosome biogenesis; CC:nucleolus	0	0	0	0	90501.3	81337.3	0	0	0	0	0	0	0	0	101554	70413.9	0	0	0	0	0	0	0	0	125098	91444.8	0	0	0	0	0	0	0	0	98273.7	121615	0	0	0
Jr01_05000	.	VIT_14s0066g00610	XP_018852455.1	.	.	.	.	.	.	.	129550	116631	225701	169929	169959	158841	130717	150029	0	175032	208598	143888	92239.1	78736.3	75061.7	131168	187577	163578	0	101393	120218	66887.2	115028	46896.9	149775	107170	157069	122424	0	201298	176723	270323	269595	244198	276344	226752	227520	271329	0
Jr01_05010	.	VIT_14s0066g00610	XP_018851602.1	.	.	.	.	.	.	.	1.0103e+06	1.14549e+06	1.53825e+06	1.56884e+06	1.39689e+06	1.33669e+06	890298	1.20055e+06	1.39026e+06	1.58703e+06	1.55062e+06	1.24112e+06	820963	685276	784752	1.06343e+06	1.3901e+06	1.21104e+06	762590	889775	1.06285e+06	834912	1.17437e+06	575359	1.09565e+06	788569	1.29537e+06	922946	620802	1.21699e+06	1.3365e+06	1.86017e+06	1.76556e+06	2.82746e+06	2.08307e+06	1.72472e+06	1.8972e+06	2.02263e+06	2.68177e+06
Jr01_05110	Nuclear pore complex protein GP210 {ECO:0000303|PubMed:21189294};Arabidopsis	VIT_14s0066g00490	XP_018811383.1	Bacterial Ig-like domain (group 2); RNA recognition motif. (a.k.a. RRM, RBD, or RNP domain); RNA recognition motif. (a.k.a. RRM, RBD, or RNP domain)	ENOG410XNNU: nucleoporin	KEGG:ath:AT5G40480; KO:K14314	GO:0005783,GO:0016021,GO:0005635,GO:0031965,GO:0005643,GO:0051028,GO:0015031	CC:endoplasmic reticulum; CC:integral component of membrane; CC:nuclear envelope; CC:nuclear membrane; CC:nuclear pore; BP:mRNA transport; BP:protein transport	GO:0003676	MF:nucleic acid binding	107038	121178	132668	205950	132723	126120	147591	124514	123297	189564	190218	129393	265139	126821	105638	100312	133836	160852	154716	62489.7	176375	121912	123309	80377.7	133710	132303	151626	187513	105235	153387	111394	180259	131792	244562	208894	210777	180621	142792	227279
Jr01_05150	Altered inheritance of mitochondria protein 32;Meyerozyma	VIT_14s0066g00450	XP_018859879.1	Sucrase/ferredoxin-like	ENOG410ZGFF: altered inheritance of mitochondria protein	KEGG:pgu:PGUG_03650	.	.	.	.	1.18295e+06	1.23751e+06	2.28965e+06	1.73474e+06	2.28948e+06	1.85463e+06	1.50513e+06	1.66287e+06	1.46237e+06	2.07437e+06	1.86159e+06	2.03667e+06	1.0352e+06	1.59438e+06	1.00234e+06	1.67986e+06	1.68747e+06	1.85697e+06	1.61371e+06	795977	1.2376e+06	1.21737e+06	1.39845e+06	1.11341e+06	1.08424e+06	1.03939e+06	1.63093e+06	1.29031e+06	1.27751e+06	1.81923e+06	2.04542e+06	1.84512e+06	1.34017e+06	1.62412e+06	1.66788e+06	1.91325e+06	1.69892e+06	1.85906e+06	2.10375e+06
Jr01_05240	Putative glucose-6-phosphate 1-epimerase {ECO:0000250|UniProtKB:Q03161};Cenchrus	VIT_14s0066g00410	XP_018857628.1	Aldose 1-epimerase	.	.	GO:0030246,GO:0047938,GO:0005975	MF:carbohydrate binding; MF:glucose-6-phosphate 1-epimerase activity; BP:carbohydrate metabolic process	GO:0016853,GO:0005975	MF:isomerase activity; BP:carbohydrate metabolic process	131913	0	0	322753	240223	0	105636	202073	0	242710	231148	0	0	116835	148241	0	188649	210736	0	101356	97375.4	0	0	66011.4	143639	0	137916	140828	0	272078	273850	0	0	727140	309829	0	345012	261305	0
Jr01_05310	Golgin candidate 6;Arabidopsis	VIT_13s0139g00160	XP_018809437.1	Uso1 / p115 like vesicle tethering protein, head region; Uso1 / p115 like vesicle tethering protein, C terminal region	ENOG410XRCG: USO1 vesicle docking protein homolog (yeast)	KEGG:ath:AT3G27530	GO:0005829,GO:0005783,GO:0012507,GO:0005794,GO:0000139,GO:0005795,GO:0008565,GO:0006888,GO:0048211,GO:0006886,GO:0061025,GO:0009791,GO:0032527,GO:0045056,GO:0048280	CC:cytosol; CC:endoplasmic reticulum; CC:ER to Golgi transport vesicle membrane; CC:Golgi apparatus; CC:Golgi membrane; CC:Golgi stack; MF:protein transporter activity; BP:endoplasmic reticulum to Golgi vesicle-mediated transport; BP:Golgi vesicle docking; BP:intracellular protein transport; BP:membrane fusion; BP:post-embryonic development; BP:protein exit from endoplasmic reticulum; BP:transcyt…	GO:0006886,GO:0048280,GO:0000139,GO:0005737,GO:0008565,GO:0016020	BP:intracellular protein transport; BP:vesicle fusion with Golgi apparatus; CC:Golgi membrane; CC:cytoplasm; MF:protein transporter activity; CC:membrane	360214	0	391045	0	313285	421010	374005	517219	451992	501713	389946	0	356194	0	543965	332866	400836	381402	270498	218532	457935	0	362790	0	640088	388531	288398	389062	158092	433655	345293	0	378203	0	303589	429806	321991	342588	2.26677e+06
Jr01_05330	Glucuronokinase 1;Arabidopsis	VIT_14s0066g00340	XP_018809442.1	GHMP kinases N terminal domain	ENOG410XWRE: Ghmp kinase	KEGG:ath:AT3G01640; KO:K16190	GO:0005829,GO:0005524,GO:0047940,GO:0046872,GO:0008266,GO:0046835,GO:0042546,GO:0051156,GO:0006020,GO:0048868	CC:cytosol; MF:ATP binding; MF:glucuronokinase activity; MF:metal ion binding; MF:poly(U) RNA binding; BP:carbohydrate phosphorylation; BP:cell wall biogenesis; BP:glucose 6-phosphate metabolic process; BP:inositol metabolic process; BP:pollen tube development	GO:0005524	MF:ATP binding	0	0	0	0	0	187349	163848	0	201067	0	0	0	0	0	0	179683	189572	0	227655	0	0	0	0	0	0	171221	233666	0	163877	0	0	0	0	0	0	235095	210781	0	265719
Jr01_05410	Elongation factor Tu, chloroplastic;Soja	VIT_14s0066g00220	XP_018809440.1	Elongation factor Tu GTP binding domain; Elongation factor Tu domain 2; Elongation factor Tu C-terminal domain	COG0050: This protein promotes the GTP-dependent binding of aminoacyl-tRNA to the A-site of ribosomes during protein biosynthesis (By similarity)	.	GO:0009507,GO:0005739,GO:0005525,GO:0003924,GO:0003746,GO:0070125,GO:0006414	CC:chloroplast; CC:mitochondrion; MF:GTP binding; MF:GTPase activity; MF:translation elongation factor activity; BP:mitochondrial translational elongation; BP:translational elongation	GO:0003924,GO:0005525	MF:GTPase activity; MF:GTP binding	0	250398	401625	318001	307689	290631	252026	0	283626	355850	0	317023	97450	245597	206325	232784	280694	0	235234	92403.2	0	197535	229797	144428	377931	218001	259721	0	167129	221623	0	347517	295428	824117	261014	336163	312093	0	356409
Jr01_05420	GDSL esterase/lipase At5g14450;Arabidopsis	VIT_14s0066g00250	XP_018809449.1	GDSL-like Lipase/Acylhydrolase	ENOG4111BJN: GDSL esterase lipase	KEGG:ath:AT5G14450	GO:0005576,GO:0009505,GO:0009506,GO:0016788,GO:0016042	CC:extracellular region; CC:plant-type cell wall; CC:plasmodesma; MF:hydrolase activity, acting on ester bonds; BP:lipid catabolic process	GO:0016788	MF:hydrolase activity, acting on ester bonds	4.96208e+06	4.58478e+06	5.83047e+06	5.7667e+06	5.37021e+06	8.22058e+06	5.32875e+06	7.68023e+06	5.54115e+06	6.98592e+06	7.99447e+06	7.39433e+06	2.79228e+06	5.73015e+06	4.59677e+06	4.51607e+06	6.22216e+06	5.06726e+06	5.38183e+06	2.51659e+06	6.95152e+06	6.63624e+06	5.79924e+06	3.87208e+06	7.29124e+06	5.75396e+06	6.9105e+06	4.90791e+06	5.96047e+06	7.10782e+06	3.84506e+06	3.71399e+06	5.75653e+06	6.41761e+06	5.05393e+06	4.32661e+06	4.9709e+06	4.07585e+06	6.29061e+06
Jr01_05480	E3 ubiquitin-protein ligase RGLG2 {ECO:0000305};Arabidopsis	VIT_14s0066g00290	XP_018845769.1	Copine; Zinc finger, C3HC4 type (RING finger)	ENOG410XPC8: copine family	KEGG:ath:AT5G14420; KO:K16280	GO:0005634,GO:0005886,GO:0046872,GO:0004842,GO:0009738,GO:0009850,GO:0009690,GO:0080148	CC:nucleus; CC:plasma membrane; MF:metal ion binding; MF:ubiquitin-protein transferase activity; BP:abscisic acid-activated signaling pathway; BP:auxin metabolic process; BP:cytokinin metabolic process; BP:negative regulation of response to water deprivation	.	.	26761.9	0	0	0	0	37346.4	0	0	0	0	27778.5	0	0	0	0	40264	0	0	0	0	50969	0	0	0	0	41875.3	0	0	0	0	53779.1	0	0	0	0	39435	0	0	0
Jr01_05550	Pentatricopeptide repeat-containing protein At4g35850, mitochondrial;Arabidopsis	VIT_14s0066g00200	XP_018845774.1	Pentacotripeptide-repeat region of PRORP; Pentatricopeptide repeat domain; PPR repeat; PPR repeat family; PPR repeat; PPR repeat	ENOG410Z7Z7: Pentatricopeptide repeat-containing protein	KEGG:ath:AT4G35850	GO:0005739	CC:mitochondrion	.	.	253935	237453	0	460127	227202	312894	206464	314034	278369	392134	298868	287179	0	198065	361685	237051	249648	263697	282549	183096	229526	224296	0	115656	329550	227341	314884	255788	241508	303506	251218	295734	0	523029	231826	293649	320834	278394	329556
Jr01_05640	RNA-binding protein CP31B, chloroplastic {ECO:0000305};Arabidopsis	VIT_14s0066g00140	XP_018845781.1	RNA recognition motif. (a.k.a. RRM, RBD, or RNP domain); RNA recognition motif. (a.k.a. RRM, RBD, or RNP domain)	ENOG4111FDY: Rna-binding protein	KEGG:ath:AT5G50250	GO:0009507,GO:0009941,GO:0009570,GO:0009535,GO:1990904,GO:0003729,GO:0008266,GO:0003723,GO:1901259,GO:0045087,GO:0006397,GO:0009451	CC:chloroplast; CC:chloroplast envelope; CC:chloroplast stroma; CC:chloroplast thylakoid membrane; CC:ribonucleoprotein complex; MF:mRNA binding; MF:poly(U) RNA binding; MF:RNA binding; BP:chloroplast rRNA processing; BP:innate immune response; BP:mRNA processing; BP:RNA modification	GO:0003676	MF:nucleic acid binding	756260	744975	1.19104e+06	897331	1.23917e+06	963511	825578	870708	919948	988862	824562	1.01477e+06	378737	894496	564525	986388	907928	880517	796247	510162	708850	645120	744517	451952	688195	618321	740491	609445	628003	732917	1.13541e+06	1.07377e+06	809346	1.0015e+06	899043	948316	1.0199e+06	1.23225e+06	647096
Jr01_05670	Protein SIEVE ELEMENT OCCLUSION B {ECO:0000303|PubMed:20932300};Arabidopsis	VIT_14s0066g00010	XP_018845783.1	Sieve element occlusion N-terminus; Sieve element occlusion C-terminus	ENOG4111ADI: Mediator complex subunit 28	KEGG:ath:AT3G01680	GO:0042803,GO:0043621,GO:0010088	MF:protein homodimerization activity; MF:protein self-association; BP:phloem development	.	.	5.62707e+06	3.72567e+06	6.89585e+06	6.96847e+06	7.25267e+06	5.75284e+06	4.91468e+06	4.62955e+06	2.4816e+06	4.57648e+06	3.92392e+06	6.30425e+06	810043	4.41532e+06	2.93247e+06	3.26508e+06	3.75641e+06	5.34604e+06	6.30073e+06	1.7542e+06	7.27898e+06	6.70999e+06	6.34372e+06	1.82853e+06	6.502e+06	3.30557e+06	5.94218e+06	3.08424e+06	5.32019e+06	6.1613e+06	3.64372e+06	5.34203e+06	3.26716e+06	7.57477e+06	5.8743e+06	5.67514e+06	3.21948e+06	4.08465e+06	7.3651e+06
Jr01_05800	Succinate dehydrogenase [ubiquinone] iron-sulfur subunit 2, mitochondrial;Arabidopsis	VIT_14s0219g00150	XP_018844747.1	2Fe-2S iron-sulfur cluster binding domain; 4Fe-4S dicluster domain; 4Fe-4S dicluster domain; 4Fe-4S dicluster domain	COG0479: succinate dehydrogenase	KEGG:ath:AT5G40650; KO:K00235	GO:0005749,GO:0005739,GO:0045273,GO:0045281,GO:0051537,GO:0051538,GO:0051539,GO:0009055,GO:0008177,GO:0000104,GO:0008270,GO:0009060,GO:0006121,GO:0022904,GO:0006099	CC:mitochondrial respiratory chain complex II, succinate dehydrogenase complex (ubiquinone); CC:mitochondrion; CC:respiratory chain complex II; CC:succinate dehydrogenase complex; MF:2 iron, 2 sulfur cluster binding; MF:3 iron, 4 sulfur cluster binding; MF:4 iron, 4 sulfur cluster binding; MF:electron transfer activity; MF:succinate dehydrogenase (ubiquinone) activity; MF:succinate dehydrogenase …	GO:0009055,GO:0051536	MF:electron transfer activity; MF:iron-sulfur cluster binding	2.97272e+06	3.42441e+06	5.51652e+06	5.72408e+06	3.80787e+06	5.38959e+06	3.21136e+06	4.17728e+06	5.24061e+06	4.4144e+06	5.49157e+06	6.49261e+06	2.7569e+06	4.52545e+06	3.83754e+06	4.29336e+06	4.86265e+06	4.67793e+06	3.48717e+06	4.58459e+06	3.48048e+06	3.20823e+06	3.99405e+06	2.66806e+06	3.00363e+06	3.00738e+06	4.43704e+06	3.83929e+06	3.86113e+06	3.28788e+06	5.4111e+06	5.54006e+06	5.85983e+06	5.32535e+06	6.39168e+06	5.3077e+06	5.90721e+06	5.62162e+06	5.9983e+06
Jr01_06020	Glucose-6-phosphate 1-dehydrogenase 6, cytoplasmic {ECO:0000305};Arabidopsis	VIT_14s0171g00490	XP_018857635.1	Glucose-6-phosphate dehydrogenase, NAD binding domain; Glucose-6-phosphate dehydrogenase, C-terminal domain	COG0364: Glucose-6-phosphate 1-dehydrogenase	KEGG:ath:AT5G40760; KO:K00036	GO:0005829,GO:0004345,GO:0050661,GO:0006006,GO:0009051	CC:cytosol; MF:glucose-6-phosphate dehydrogenase activity; MF:NADP binding; BP:glucose metabolic process; BP:pentose-phosphate shunt, oxidative branch	GO:0004345,GO:0050661,GO:0006006,GO:0055114	MF:glucose-6-phosphate dehydrogenase activity; MF:NADP binding; BP:glucose metabolic process; BP:oxidation-reduction process	270858	699974	746041	741259	609889	632042	324877	621665	570467	749566	734923	622451	159956	380298	615007	465341	483863	529738	572572	240314	404237	367317	393171	300659	568738	405959	723072	487181	484303	809030	706523	563623	554228	1.35731e+06	461578	593953	523146	491119	568529
Jr01_06040	Cytosolic Fe-S cluster assembly factor NBP35 {ECO:0000255|HAMAP-Rule:MF_03038};Arabidopsis	VIT_14s0171g00460	XP_018857638.1	NUBPL iron-transfer P-loop NTPase; Anion-transporting ATPase; ATPase MipZ; CobQ/CobB/MinD/ParA nucleotide binding domain; NUBPL iron-transfer P-loop NTPase	COG0489: ATP-binding protein	KEGG:ath:AT5G50960	GO:0005829,GO:0051539,GO:0005524,GO:0051536,GO:0046872,GO:0042803,GO:0016226	CC:cytosol; MF:4 iron, 4 sulfur cluster binding; MF:ATP binding; MF:iron-sulfur cluster binding; MF:metal ion binding; MF:protein homodimerization activity; BP:iron-sulfur cluster assembly	.	.	418394	551149	561117	672760	533428	506749	366892	590287	428638	589332	526878	461987	296715	417765	389018	419753	466886	425427	454591	203226	558310	481968	454171	278330	617489	456850	582709	469695	404327	677272	381715	410644	474665	981327	474909	542726	503657	461177	796015
Jr01_06050	Prohibitin-3, mitochondrial;Arabidopsis	VIT_14s0171g00430	XP_018857639.1	SPFH domain / Band 7 family	COG0330: Band 7 protein	KEGG:ath:AT5G40770; KO:K17080	GO:0009507,GO:0009941,GO:0016021,GO:0016020,GO:0005747,GO:0005739,GO:0005730,GO:0005886,GO:0005774,GO:0005773,GO:0044877,GO:0051301,GO:0042742,GO:0048527,GO:0007005,GO:0051782,GO:0009733,GO:0009723,GO:0071731,GO:0009651,GO:0009697	CC:chloroplast; CC:chloroplast envelope; CC:integral component of membrane; CC:membrane; CC:mitochondrial respiratory chain complex I; CC:mitochondrion; CC:nucleolus; CC:plasma membrane; CC:vacuolar membrane; CC:vacuole; MF:protein-containing complex binding; BP:cell division; BP:defense response to bacterium; BP:lateral root development; BP:mitochondrion organization; BP:negative regulation of c…	.	.	90327.5	0	77544.5	167190	83438.5	0	99229.4	133220	195257	232972	233098	0	101354	103650	160622	0	203203	272363	385055	176808	155462	0	258788	191161	320204	0	196089	172476	180115	174003	205428	0	255805	363016	287579	0	202498	210265	308279
Jr01_06090	E3 ubiquitin-protein ligase mib1;Danio	VIT_14s0171g00410	XP_018809102.1	Ankyrin repeats (3 copies); Ankyrin repeats (many copies); Ankyrin repeats (many copies); Ankyrin repeat; Ankyrin repeats (many copies); Ankyrin repeat	ENOG410XP18: Poly (ADP-ribose) polymerase	KEGG:dre:352910; KO:K10645	GO:0005737,GO:0031410,GO:0030139,GO:0005815,GO:0048471,GO:0005886,GO:0032991,GO:0000151,GO:0042803,GO:0004842,GO:0008270,GO:0048899,GO:0001568,GO:0048514,GO:0007420,GO:0007417,GO:0060216,GO:0007368,GO:0048066,GO:0021536,GO:0048546,GO:0031076,GO:0009880,GO:0006897,GO:0001885,GO:0002064,GO:0021508,GO:0048859,GO:0048699,GO:0010001,GO:0021986,GO:0035315,GO:0007507,GO:0002244,GO:0060218,GO:0030097,GO:…	CC:cytoplasm; CC:cytoplasmic vesicle; CC:endocytic vesicle; CC:microtubule organizing center; CC:perinuclear region of cytoplasm; CC:plasma membrane; CC:protein-containing complex; CC:ubiquitin ligase complex; MF:protein homodimerization activity; MF:ubiquitin-protein transferase activity; MF:zinc ion binding; BP:anterior lateral line development; BP:blood vessel development; BP:blood vessel morp…	GO:0005515	MF:protein binding	1.69131e+06	2.01989e+06	2.57384e+06	2.1158e+06	2.14745e+06	2.36761e+06	2.18638e+06	1.81125e+06	2.33121e+06	1.80013e+06	2.46473e+06	1.99538e+06	2.04081e+06	1.30918e+06	916997	2.90127e+06	1.55799e+06	1.11912e+06	1.11034e+06	2.16212e+06	1.30472e+06	1.46859e+06	1.12811e+06	875349	1.7734e+06	962384	1.78664e+06	1.04501e+06	712999	1.29165e+06	1.59486e+06	1.59279e+06	1.89433e+06	2.524e+06	1.81647e+06	1.40844e+06	1.79938e+06	3.42114e+06	2.33095e+06
Jr01_06150	Cytochrome c1-1, heme protein, mitochondrial;Solanum	VIT_14s0171g00330	XP_018811415.1	Cytochrome C1 family	COG2857: cytochrome c1	KEGG:sot:102589911; KO:K00413	GO:0016021,GO:0005743,GO:0070469,GO:0009055,GO:0020037,GO:0046872	CC:integral component of membrane; CC:mitochondrial inner membrane; CC:respirasome; MF:electron transfer activity; MF:heme binding; MF:metal ion binding	GO:0009055,GO:0020037	MF:electron transfer activity; MF:heme binding	4.12492e+06	5.5701e+06	7.36354e+06	9.47254e+06	5.46717e+06	8.11839e+06	3.71991e+06	8.67984e+06	6.71958e+06	9.42784e+06	8.32496e+06	9.21905e+06	1.59184e+06	4.97347e+06	6.0924e+06	5.84931e+06	6.09841e+06	6.69667e+06	6.22315e+06	2.34375e+06	5.96022e+06	4.65892e+06	4.9713e+06	3.15018e+06	5.27084e+06	4.26768e+06	7.3597e+06	5.23371e+06	4.91305e+06	6.18946e+06	5.09124e+06	5.38722e+06	7.399e+06	8.14837e+06	6.96034e+06	5.82494e+06	6.82814e+06	4.14358e+06	6.49351e+06
Jr01_06200	Protein TPLATE;Arabidopsis	VIT_14s0171g00280	XP_018845113.1	.	ENOG410XXD9: NA	KEGG:ath:AT3G01780	GO:0009504,GO:0005737,GO:0005856,GO:0005829,GO:0005634,GO:0009524,GO:0005886,GO:0009506,GO:0042802,GO:0006897,GO:0009555	CC:cell plate; CC:cytoplasm; CC:cytoskeleton; CC:cytosol; CC:nucleus; CC:phragmoplast; CC:plasma membrane; CC:plasmodesma; MF:identical protein binding; BP:endocytosis; BP:pollen development	.	.	237238	537453	432206	489149	412236	441503	297059	422848	395855	704880	501241	438861	174657	308548	377021	285431	348311	362846	403465	182617	500647	331866	310316	191426	383256	322413	516393	463597	349213	477362	198630	151880	411289	656550	432152	424866	288926	239692	420832
Jr01_06210	Viral IAP-associated factor homolog;Sophophora	VIT_14s0171g00260	XP_018845112.1	Phosducin	ENOG4111H24: Phosducinlike	KEGG:dme:Dmel_CG18593	GO:0005737,GO:0006915,GO:0043281	CC:cytoplasm; BP:apoptotic process; BP:regulation of cysteine-type endopeptidase activity involved in apoptotic process	.	.	217936	286953	0	0	0	0	191547	254366	0	0	228314	182867	0	0	0	0	197165	197342	0	0	194058	212919	0	0	0	0	202946	202672	0	0	152592	130886	0	0	0	0	219760	206830	0
Jr01_06250	Ribosome-recycling factor {ECO:0000255|HAMAP-Rule:MF_00040};Desulfovibrio	VIT_14s0171g00220	XP_018845106.1	Ribosome recycling factor	COG0233: Responsible for the release of ribosomes from messenger RNA at the termination of protein biosynthesis. May increase the efficiency of translation by recycling ribosomes from one round of translation to another (By similarity)	KEGG:dvm:DvMF_2919; KO:K02838	GO:0005737,GO:0006415	CC:cytoplasm; BP:translational termination	.	.	835517	910799	1.81248e+06	2.02463e+06	1.39138e+06	2.13934e+06	1.10083e+06	1.81549e+06	2.4772e+06	1.80438e+06	2.17038e+06	2.07003e+06	2.26565e+06	1.47723e+06	1.36059e+06	1.99305e+06	2.04861e+06	2.02218e+06	1.35286e+06	1.77277e+06	866871	857066	1.41905e+06	1.03871e+06	1.15921e+06	976187	1.62357e+06	1.36988e+06	1.05514e+06	1.31898e+06	2.95313e+06	3.12157e+06	2.8925e+06	3.91832e+06	2.92435e+06	2.56668e+06	2.91305e+06	2.24455e+06	1.65534e+06
Jr01_06430	Uridine kinase-like protein 1, chloroplastic;Arabidopsis	VIT_14s0171g00090	XP_018822081.1	Zeta toxin; Phosphoribulokinase / Uridine kinase family; Dephospho-CoA kinase; Uracil phosphoribosyltransferase	COG0035: Catalyzes the conversion of uracil and 5-phospho-alpha- D-ribose 1-diphosphate (PRPP) to UMP and diphosphate (By similarity)`COG0572^uridine kinase	KEGG:ath:AT5G40870; KO:K00876	GO:0009507,GO:0005737,GO:0005829,GO:0005524,GO:0005525,GO:0016301,GO:0004845,GO:0004849,GO:0044211,GO:0009116,GO:2000904,GO:0044206	CC:chloroplast; CC:cytoplasm; CC:cytosol; MF:ATP binding; MF:GTP binding; MF:kinase activity; MF:uracil phosphoribosyltransferase activity; MF:uridine kinase activity; BP:CTP salvage; BP:nucleoside metabolic process; BP:regulation of starch metabolic process; BP:UMP salvage	GO:0005524,GO:0016301,GO:0004140,GO:0015937	MF:ATP binding; MF:kinase activity; MF:dephospho-CoA kinase activity; BP:coenzyme A biosynthetic process	88941.8	179723	0	0	214418	184020	92422	208209	130547	240946	153824	72696.1	0	0	76357.6	146690	135740	142244	118965	55183.3	93221.8	83602.4	0	0	91664.1	104688	140391	122158	159767	118893	84066.4	62354.5	0	0	197842	143441	179043	150233	251674
Jr01_06550	Sulfite oxidase;Arabidopsis	VIT_14s0068g02110	XP_018860154.1	Oxidoreductase molybdopterin binding domain; Mo-co oxidoreductase dimerisation domain	COG2041: The exact function is not known. Can catalyze the reduction of a variety of substrates like dimethyl sulfoxide, trimethylamine N-oxide, phenylmethyl sulfoxide and L-methionine sulfoxide. Cannot reduce cyclic N-oxides. Shows no activity as sulfite oxidase (By similarity)	KEGG:ath:AT3G01910; KO:K00387	GO:0005739,GO:0005777,GO:0020037,GO:0030151,GO:0043546,GO:0008482,GO:0015994,GO:0042128,GO:0010477,GO:0006790	CC:mitochondrion; CC:peroxisome; MF:heme binding; MF:molybdenum ion binding; MF:molybdopterin cofactor binding; MF:sulfite oxidase activity; BP:chlorophyll metabolic process; BP:nitrate assimilation; BP:response to sulfur dioxide; BP:sulfur compound metabolic process	GO:0042128,GO:0016491,GO:0030151,GO:0055114	BP:nitrate assimilation; MF:oxidoreductase activity; MF:molybdenum ion binding; BP:oxidation-reduction process	688437	1.02228e+06	1.14115e+06	1.18051e+06	1.09531e+06	957980	1.04602e+06	873951	886233	1.16662e+06	1.06101e+06	884275	236508	562052	852699	725130	770751	704118	646918	477490	669292	855199	951502	682124	1.12903e+06	935521	987844	1.0683e+06	987693	1.51463e+06	847369	933172	993814	2.2999e+06	762891	981056	825149	1.09064e+06	1.88128e+06
Jr01_06610	Mitochondrial import receptor subunit TOM20;Solanum	VIT_14s0068g02030	XP_018860144.1	Plant specific mitochondrial import receptor subunit TOM20	.	KEGG:sot:102603648	GO:0016021,GO:0005742,GO:0045040	CC:integral component of membrane; CC:mitochondrial outer membrane translocase complex; BP:protein insertion into mitochondrial outer membrane	.	.	90081.6	131922	146419	242268	102054	209464	168045	147991	188052	224337	288243	207713	110705	122721	163393	189673	184812	205158	173285	173900	141394	148374	205658	108972	210394	162860	207422	138012	161052	267235	187232	221377	236492	418383	336140	232501	198467	269419	346302
Jr01_06920	GRB10-interacting GYF protein 2 {ECO:0000303|PubMed:12771153};Mus	VIT_14s0068g01650	XP_018812081.1	GYF domain	ENOG4111Q0Y: GRB10 interacting GYF protein 2	KEGG:mmu:227331; KO:K18730	GO:0005737,GO:0010494,GO:0005829,GO:0005783,GO:0005768,GO:0005794,GO:0016021,GO:0043204,GO:0032991,GO:1990635,GO:0031982,GO:0070064,GO:0008344,GO:0044267,GO:0007631,GO:0048873,GO:0048009,GO:0031571,GO:0061157,GO:0035264,GO:0050881,GO:0017148,GO:0050885,GO:0009791,GO:0016441,GO:0021522	CC:cytoplasm; CC:cytoplasmic stress granule; CC:cytosol; CC:endoplasmic reticulum; CC:endosome; CC:Golgi apparatus; CC:integral component of membrane; CC:perikaryon; CC:protein-containing complex; CC:proximal dendrite; CC:vesicle; MF:proline-rich region binding; BP:adult locomotory behavior; BP:cellular protein metabolic process; BP:feeding behavior; BP:homeostasis of number of cells within a tis…	GO:0005515	MF:protein binding	127546	311101	396498	0	328527	243339	246651	270699	224094	287922	257536	220149	224825	0	128226	242716	281917	242356	231828	196378	162254	138973	194838	0	167910	169160	229979	156468	174239	250601	215267	307798	229166	0	378491	322741	302816	375924	406170
Jr01_06930	60S ribosomal protein L7a-2;Oryza sativa	VIT_17s0000g00980	XP_018812091.1	Ribosomal protein L7Ae/L30e/S12e/Gadd45 family	.	KEGG:osa:4345279; KEGG:osa:4347522`KO:K02936	GO:0022625,GO:0003723,GO:0000470	CC:cytosolic large ribosomal subunit; MF:RNA binding; BP:maturation of LSU-rRNA	.	.	1.07028e+07	1.18849e+07	1.87951e+07	1.42959e+07	1.41829e+07	1.17748e+07	1.21632e+07	1.17871e+07	1.36933e+07	2.25163e+07	1.41126e+07	1.77975e+07	2.71136e+06	1.01633e+07	1.14185e+07	7.9572e+06	1.22304e+07	1.52274e+07	1.3376e+07	3.44976e+06	1.49016e+07	1.04068e+07	9.44052e+06	8.43677e+06	7.6493e+06	6.62491e+06	1.27702e+07	9.09746e+06	9.63573e+06	1.36139e+07	8.28101e+06	9.91405e+06	1.05737e+07	1.24354e+07	1.5451e+07	1.6542e+07	8.99973e+06	1.09664e+07	1.46065e+07
Jr01_07040	Allene oxide cyclase 4, chloroplastic;Arabidopsis	VIT_14s0083g00110	XP_018836175.1	Allene oxide cyclase	ENOG4111X07: allene oxide cyclase	KEGG:ath:AT1G13280; KO:K10525	GO:0009507,GO:0005886,GO:0046423,GO:0009695	CC:chloroplast; CC:plasma membrane; MF:allene-oxide cyclase activity; BP:jasmonic acid biosynthetic process	GO:0016853	MF:isomerase activity	346291	363138	0	506356	543122	502657	0	600818	459132	961278	732116	716876	0	598020	452314	429015	0	541887	607837	134988	462151	492418	0	311261	454475	433372	0	424484	608583	368850	512823	415194	0	413245	461891	491506	0	438762	334857
Jr01_07180	Ultraviolet-B receptor UVR8;Arabidopsis	VIT_14s0006g03240	XP_018805821.1	Regulator of chromosome condensation (RCC1) repeat; Regulator of chromosome condensation (RCC1) repeat; Regulator of chromosome condensation (RCC1) repeat; Regulator of chromosome condensation (RCC1) repeat; Regulator of chromosome condensation (RCC1) repeat; Regulator of chromosome condensation (RCC1) repeat	COG5184: regulator of chromosome condensation	KEGG:ath:AT5G63860	GO:0000785,GO:0005829,GO:0005634,GO:0003682,GO:0005085,GO:0042802,GO:0009881,GO:0042803,GO:0009649,GO:0018298,GO:0009411,GO:0010224	CC:chromatin; CC:cytosol; CC:nucleus; MF:chromatin binding; MF:guanyl-nucleotide exchange factor activity; MF:identical protein binding; MF:photoreceptor activity; MF:protein homodimerization activity; BP:entrainment of circadian clock; BP:protein-chromophore linkage; BP:response to UV; BP:response to UV-B	.	.	1.53525e+06	1.36053e+06	2.78809e+06	2.81015e+06	2.85025e+06	2.80352e+06	1.73548e+06	2.23326e+06	2.12951e+06	2.23975e+06	1.98346e+06	2.28735e+06	822606	1.36203e+06	1.43558e+06	2.17531e+06	1.91825e+06	1.58266e+06	1.71697e+06	904962	1.33878e+06	1.04391e+06	1.41293e+06	795813	2.19217e+06	1.23165e+06	1.99225e+06	1.27196e+06	1.40232e+06	2.04141e+06	2.69559e+06	2.88812e+06	2.05514e+06	4.34981e+06	1.59121e+06	1.57173e+06	2.0509e+06	2.76055e+06	2.14292e+06
Jr01_07220	14-3-3-like protein;Cryophytum	VIT_14s0006g03230	XP_018816667.1	14-3-3 protein	.	.	GO:0019904	MF:protein domain specific binding	.	.	2.71544e+06	3.53944e+06	5.07561e+06	5.42105e+06	2.89265e+06	4.22902e+06	2.30567e+06	4.69336e+06	3.17709e+06	3.5937e+06	3.74967e+06	3.52827e+06	1.00581e+06	2.79327e+06	7.82871e+06	3.40401e+06	3.02762e+06	2.5028e+06	2.59242e+06	1.29318e+06	3.01106e+06	2.28904e+06	2.76919e+06	2.04878e+06	3.59602e+06	3.2527e+06	4.56928e+06	3.17255e+06	2.77195e+06	5.68232e+06	4.51999e+06	3.62469e+06	4.84618e+06	5.85232e+06	2.59045e+06	3.8448e+06	4.84327e+06	4.95402e+06	4.39202e+06
Jr01_07240	T-complex protein 1 subunit zeta 1 {ECO:0000303|PubMed:11599560};Arabidopsis	VIT_14s0006g03200	XP_018816662.1	TCP-1/cpn60 chaperonin family	ENOG410XQ3Q: t-complex protein 1 subunit	KEGG:ath:AT3G02530; KO:K09498	GO:0005832,GO:0005737,GO:0005829,GO:0016020,GO:0005524,GO:0051082,GO:0006457,GO:0046686,GO:0010043	CC:chaperonin-containing T-complex; CC:cytoplasm; CC:cytosol; CC:membrane; MF:ATP binding; MF:unfolded protein binding; BP:protein folding; BP:response to cadmium ion; BP:response to zinc ion	GO:0005524	MF:ATP binding	2.05481e+06	2.40888e+06	3.22465e+06	3.1645e+06	2.74656e+06	2.93935e+06	1.7014e+06	3.05462e+06	2.87333e+06	2.8066e+06	2.55608e+06	2.49832e+06	629162	3.66796e+06	2.46368e+06	2.16746e+06	2.15821e+06	1.88729e+06	1.75764e+06	933341	1.94499e+06	1.49769e+06	2.13507e+06	1.31228e+06	2.61647e+06	1.85701e+06	2.35416e+06	2.34715e+06	1.77629e+06	2.41016e+06	2.89915e+06	3.60777e+06	2.99542e+06	2.12635e+06	1.84002e+06	2.31742e+06	3.73766e+06	2.91406e+06	2.78972e+06
Jr01_07260	Ubiquitin receptor RAD23c;Arabidopsis	VIT_14s0006g03040	XP_018816861.1	Ubiquitin-2 like Rad60 SUMO-like; Ubiquitin family; Ubiquitin-2 like Rad60 SUMO-like; UBA/TS-N domain; XPC-binding domain; UBA/TS-N domain	COG5272: ubiquitin	KEGG:ath:AT3G02540; KO:K10839	GO:0005737,GO:0005829,GO:0005654,GO:0005634,GO:0000502,GO:0003684,GO:0031593,GO:0070628,GO:0043130,GO:0006289,GO:0043161	CC:cytoplasm; CC:cytosol; CC:nucleoplasm; CC:nucleus; CC:proteasome complex; MF:damaged DNA binding; MF:polyubiquitin modification-dependent protein binding; MF:proteasome binding; MF:ubiquitin binding; BP:nucleotide-excision repair; BP:proteasome-mediated ubiquitin-dependent protein catabolic process	GO:0005515,GO:0003684,GO:0006289,GO:0043161	MF:protein binding; MF:damaged DNA binding; BP:nucleotide-excision repair; BP:proteasome-mediated ubiquitin-dependent protein catabolic process	293940	0	476595	0	0	386455	288310	463777	451449	302177	403421	0	227809	0	0	447055	340516	254782	228133	421477	301175	0	230160	0	0	251638	343046	288139	171877	309438	231193	0	441209	0	0	330067	413582	421506	506588
Jr01_07280	KH domain-containing protein At4g18375;Arabidopsis	VIT_14s0006g02960	XP_018816782.1	KH domain; KH domain; KH domain; KH domain	ENOG410XNN8: mRNA transport	KEGG:ath:AT4G18375; KO:K21444	GO:0005634,GO:0003723	CC:nucleus; MF:RNA binding	GO:0003723	MF:RNA binding	116329	205901	258043	228645	244943	214808	152106	231193	218545	206383	255396	195594	143699	164695	163516	210128	228346	184308	162367	202710	139837	163918	177489	119711	213386	140865	203857	176807	160965	375436	123460	195891	195387	446274	204919	239156	220780	269038	246953
Jr01_07310	Ribulose bisphosphate carboxylase small chain, chloroplastic;Betula	VIT_17s0000g03690	XP_018816891.1	Ribulose-1,5-bisphosphate carboxylase small subunit; Ribulose bisphosphate carboxylase, small chain	.	.	GO:0009507,GO:0004497,GO:0016984,GO:0009853,GO:0019253	CC:chloroplast; MF:monooxygenase activity; MF:ribulose-bisphosphate carboxylase activity; BP:photorespiration; BP:reductive pentose-phosphate cycle	.	.	366552	588401	852685	0	0	392368	311973	476373	516223	449823	657081	611975	191844	0	0	369137	623707	650393	485370	292965	475319	816724	552947	0	0	666442	468801	776605	564691	607753	730054	896484	920838	0	0	669682	976321	574256	943512
Jr01_07390	40S ribosomal protein S7;Secale	VIT_14s0006g02830	XP_018816816.1	Ribosomal protein S7e	.	.	GO:0005840,GO:0003735,GO:0006412	CC:ribosome; MF:structural constituent of ribosome; BP:translation	GO:0003735,GO:0006412,GO:0005622,GO:0005840	MF:structural constituent of ribosome; BP:translation; CC:intracellular; CC:ribosome	1.4116e+06	1.77215e+06	2.44865e+06	2.0427e+06	2.2937e+06	1.87998e+06	1.39561e+06	1.46873e+06	1.79917e+06	2.4534e+06	1.81753e+06	1.79291e+06	447427	1.53812e+06	1.41073e+06	1.56163e+06	1.64122e+06	1.48746e+06	1.37954e+06	535021	1.85389e+06	1.16758e+06	1.4173e+06	987396	1.26775e+06	1.2825e+06	1.85761e+06	1.3258e+06	1.27467e+06	1.77301e+06	1.24852e+06	1.70426e+06	1.77623e+06	1.52777e+06	1.56304e+06	1.70035e+06	1.61986e+06	2.4188e+06	1.58316e+06
Jr01_07400	Mannose-6-phosphate isomerase 1;Arabidopsis	VIT_14s0006g02820	XP_018816814.1	Phosphomannose isomerase type I	COG1482: mannose-6-phosphate isomerase	KEGG:ath:AT3G02570; KO:K01809	GO:0004476,GO:0008270,GO:0005975,GO:0000032,GO:0009793,GO:0009298,GO:0006486,GO:0046686,GO:0032025,GO:0033591,GO:0009416,GO:0010043	MF:mannose-6-phosphate isomerase activity; MF:zinc ion binding; BP:carbohydrate metabolic process; BP:cell wall mannoprotein biosynthetic process; BP:embryo development ending in seed dormancy; BP:GDP-mannose biosynthetic process; BP:protein glycosylation; BP:response to cadmium ion; BP:response to cobalt ion; BP:response to L-ascorbic acid; BP:response to light stimulus; BP:response to zinc ion	GO:0004476,GO:0008270,GO:0005975	MF:mannose-6-phosphate isomerase activity; MF:zinc ion binding; BP:carbohydrate metabolic process	0	0	84725.5	76675.5	42931	76445.9	0	115624	50118.1	0	0	0	24478.3	45554.3	25646.1	63606.6	0	39390.9	64227.1	0	0	0	69634	27790.1	124955	53982.6	0	59017.9	52069.4	0	0	0	57727	116078	47842.7	58362.5	0	55351.6	145755
Jr01_07480	LEAF RUST 10 DISEASE-RESISTANCE LOCUS RECEPTOR-LIKE PROTEIN KINASE-like 2.2 {ECO:0000303|PubMed:12805585};Arabidopsis	VIT_01s0011g03890	XP_018816628.1	Protein tyrosine kinase; Protein kinase domain	COG0515: Serine Threonine protein kinase	KEGG:ath:AT5G38240	GO:0016021,GO:0005524,GO:0030247,GO:0004674	CC:integral component of membrane; MF:ATP binding; MF:polysaccharide binding; MF:protein serine/threonine kinase activity	GO:0004672,GO:0006468,GO:0005524	MF:protein kinase activity; BP:protein phosphorylation; MF:ATP binding	0	0	0	0	0	0	0	0	143345	0	0	0	0	0	0	0	0	0	100129	0	0	0	0	0	0	0	0	0	58102.2	0	0	0	0	0	0	0	0	0	125856
Jr01_07520	Plastidic glucose transporter 4;Arabidopsis	VIT_14s0006g02720	XP_018816890.1	Sugar (and other) transporter; Major Facilitator Superfamily	ENOG410XNQK: Transporter	KEGG:ath:AT5G16150	GO:0009941,GO:0009706,GO:0005887,GO:0005351	CC:chloroplast envelope; CC:chloroplast inner membrane; CC:integral component of plasma membrane; MF:carbohydrate:proton symporter activity	GO:0022857,GO:0055085,GO:0016021	MF:transmembrane transporter activity; BP:transmembrane transport; CC:integral component of membrane	102430	190714	55035.4	228742	67075.9	137189	51476.8	164505	172393	299163	301267	153316	47948.5	108012	314008	126285	180494	233811	266850	73254.9	250191	113404	202111	114220	324757	202253	234614	179566	173000	349174	85553.2	134996	305150	386976	179562	271249	167495	103529	413046
Jr01_07750	Probable non-specific lipid-transfer protein AKCS9;Vigna	VIT_14s0006g02530	XP_018816661.1	Probable lipid transfer	.	.	GO:0008289,GO:0006869	MF:lipid binding; BP:lipid transport	.	.	3.53003e+06	1.9442e+06	1.40979e+06	1.438e+06	2.495e+06	3.61287e+06	3.83441e+06	4.14296e+06	5.40356e+06	1.07731e+07	9.00318e+06	5.29327e+06	1.29586e+07	8.04099e+06	6.19675e+06	7.98695e+06	7.62128e+06	1.03825e+07	8.99165e+06	1.02155e+07	1.17251e+07	1.45058e+07	1.01854e+07	1.21865e+07	1.15621e+07	7.06822e+06	1.15732e+07	8.08556e+06	1.01868e+07	6.40827e+06	2.28431e+06	1.91382e+06	2.83542e+06	1.04126e+06	5.95589e+06	1.09422e+07	1.97335e+06	1.70406e+06	3.40953e+06
Jr01_07880	2-hydroxyacyl-CoA lyase;Arabidopsis	VIT_14s0006g02240	XP_018816821.1	Thiamine pyrophosphate enzyme, N-terminal TPP binding domain; Thiamine pyrophosphate enzyme, central domain; Thiamine pyrophosphate enzyme, C-terminal TPP binding domain	COG0028: acetolactate synthase	KEGG:ath:AT5G17380; KO:K12261	GO:0005829,GO:0005777,GO:0016830,GO:0016831,GO:0000287,GO:0030976,GO:0001561	CC:cytosol; CC:peroxisome; MF:carbon-carbon lyase activity; MF:carboxy-lyase activity; MF:magnesium ion binding; MF:thiamine pyrophosphate binding; BP:fatty acid alpha-oxidation	GO:0030976,GO:0000287,GO:0003824	MF:thiamine pyrophosphate binding; MF:magnesium ion binding; MF:catalytic activity	1.68542e+07	1.78269e+07	1.96248e+07	1.84413e+07	2.12307e+07	1.98939e+07	1.45044e+07	1.97688e+07	1.37401e+07	2.29663e+07	1.7278e+07	1.85898e+07	4.89227e+06	1.55587e+07	1.39872e+07	1.5967e+07	1.91869e+07	1.92041e+07	1.77929e+07	6.77903e+06	2.16608e+07	1.77223e+07	2.19047e+07	1.79677e+07	1.94561e+07	1.86272e+07	2.19508e+07	1.74593e+07	2.22124e+07	2.26792e+07	1.43402e+07	1.40943e+07	1.42752e+07	2.12418e+07	1.4886e+07	1.67892e+07	1.60096e+07	1.47337e+07	1.72703e+07
Jr01_07970	.	.	.	.	.	.	.	.	.	.	0	83775.6	0	0	0	78883.8	56808.7	102239	0	0	0	85195.1	0	0	0	94492.1	85446.9	98309.2	0	0	0	63819.3	0	0	0	53711.7	104732	118786	0	0	0	60608.4	0	0	0	67496.2	62083.7	42276.5	0
Jr01_08070	ATP-dependent Clp protease proteolytic subunit 3, chloroplastic {ECO:0000303|PubMed:11299370};Arabidopsis	VIT_14s0006g01880	XP_018816936.1	Clp protease	COG0740: Cleaves peptides in various proteins in a process that requires ATP hydrolysis. Has a chymotrypsin-like activity. Plays a major role in the degradation of misfolded proteins (By similarity)	KEGG:ath:AT1G66670; KO:K01358	GO:0009507,GO:0009941,GO:0009570,GO:0009534,GO:0009840,GO:0009368,GO:0009532,GO:0004176,GO:0051117,GO:0004252,GO:0006515	CC:chloroplast; CC:chloroplast envelope; CC:chloroplast stroma; CC:chloroplast thylakoid; CC:chloroplastic endopeptidase Clp complex; CC:endopeptidase Clp complex; CC:plastid stroma; MF:ATP-dependent peptidase activity; MF:ATPase binding; MF:serine-type endopeptidase activity; BP:protein quality control for misfolded or incompletely synthesized proteins	.	.	328216	352682	0	0	482142	576666	460024	812790	453283	597256	784024	575683	0	0	490250	546002	571202	476972	474615	232772	289432	333948	0	0	383232	350076	414932	445814	376760	330044	548603	768735	0	0	509460	488817	651073	442320	492097
Jr01_08110	Pyridoxal kinase;Arabidopsis	VIT_14s0006g01660	XP_018816770.1	Phosphomethylpyrimidine kinase; pfkB family carbohydrate kinase	COG2240: Pyridoxal kinase	KEGG:ath:AT5G37850; KO:K00868	GO:0005829,GO:0005524,GO:0046872,GO:0008478,GO:0042538,GO:0009443,GO:0008615,GO:0010054	CC:cytosol; MF:ATP binding; MF:metal ion binding; MF:pyridoxal kinase activity; BP:hyperosmotic salinity response; BP:pyridoxal 5'-phosphate salvage; BP:pyridoxine biosynthetic process; BP:trichoblast differentiation	.	.	101954	0	196296	0	0	217133	146075	245166	0	238737	243078	0	129751	0	0	173045	182169	204978	0	109294	161278	0	177486	0	0	178973	236578	188496	0	206943	122600	0	217500	0	0	184345	165910	135571	0
Jr01_08170	.	.	.	.	.	.	.	.	.	.	1.50555e+06	3.54514e+06	2.40692e+06	2.96565e+06	2.80427e+06	2.39392e+06	1.57216e+06	2.09348e+06	1.93742e+06	2.64953e+06	2.54607e+06	1.85044e+06	718887	1.61391e+06	2.20064e+06	1.81936e+06	1.90578e+06	1.77758e+06	1.8885e+06	852237	2.19944e+06	2.37569e+06	1.88229e+06	1.0791e+06	2.27317e+06	1.82133e+06	2.44979e+06	1.80311e+06	1.90349e+06	2.68487e+06	1.40989e+06	1.32277e+06	2.1931e+06	2.68677e+06	1.55479e+06	1.98339e+06	2.01318e+06	2.20055e+06	3.3963e+06
Jr01_08330	Protein PTST, chloroplastic {ECO:0000303|PubMed:25710501};Arabidopsis	VIT_14s0006g01240	XP_018816925.1	Glycogen recognition site of AMP-activated protein kinase	ENOG410XRB3: Protein kinase, AMP-activated, beta	KEGG:ath:AT5G39790	GO:0009507,GO:0009569,GO:0009570,GO:0030247,GO:2001070,GO:0010581,GO:0019252	CC:chloroplast; CC:chloroplast starch grain; CC:chloroplast stroma; MF:polysaccharide binding; MF:starch binding; BP:regulation of starch biosynthetic process; BP:starch biosynthetic process	.	.	62267.9	88323.8	119194	90015.6	75682.8	90578.5	62909.4	76030.1	0	0	80313.2	90693.1	43171.5	67297.2	66370.7	70011.6	56572.5	69664.2	0	0	56728.8	53983.9	64600.4	56027.6	194694	67257.6	65561.2	60033.9	0	0	124793	105130	130720	110514	84523.5	95709.5	135765	154050	0
Jr01_08390	Glutathione S-transferase DHAR3, chloroplastic;Arabidopsis	VIT_14s0006g00630	XP_018816866.1	Glutathione S-transferase, N-terminal domain; Glutathione S-transferase, N-terminal domain; Glutathione S-transferase, N-terminal domain	ENOG4110FKA: Chloride intracellular channel	KEGG:ath:AT5G16710; KO:K21888	GO:0009507,GO:0009941,GO:0009570,GO:0045174,GO:0004364,GO:0010731,GO:0009735	CC:chloroplast; CC:chloroplast envelope; CC:chloroplast stroma; MF:glutathione dehydrogenase (ascorbate) activity; MF:glutathione transferase activity; BP:protein glutathionylation; BP:response to cytokinin	GO:0005515	MF:protein binding	35652.9	59423.4	69945.2	146387	106475	98169.6	0	0	0	0	225767	126012	278370	111983	105939	131672	0	0	0	0	78930.6	139587	127406	47161.5	240416	80184.3	0	0	0	0	42250	34725.1	29158.6	56587.4	66783.6	80257.1	0	0	0
Jr01_08420	Transmembrane protein 214-A;Xenopus	VIT_01s0011g05280	XP_018816929.1	TMEM214, C-terminal, caspase 4 activator	.	KEGG:xla:779351	GO:0005881,GO:0005789,GO:0016021,GO:0006915	CC:cytoplasmic microtubule; CC:endoplasmic reticulum membrane; CC:integral component of membrane; BP:apoptotic process	.	.	428311	459212	702780	749634	450536	524648	428801	597218	401656	663110	543340	685244	141233	251810	366045	460235	462123	311540	501016	165491	439216	400379	265195	211667	685371	256085	513592	782817	405404	412615	316952	309972	364145	1.01764e+06	402433	402140	282892	257513	451258
Jr01_08500	THO complex subunit 4C;Arabidopsis	VIT_14s0006g01020	XP_018816820.1	RNA recognition motif. (a.k.a. RRM, RBD, or RNP domain)	ENOG4111JAW: Polymerase (DNA-directed), delta interacting protein 3	KEGG:ath:AT1G66260; KO:K12881	GO:0005730,GO:0005654,GO:0003729,GO:0051028	CC:nucleolus; CC:nucleoplasm; MF:mRNA binding; BP:mRNA transport	GO:0003676	MF:nucleic acid binding	0	270859	398921	0	90828	338623	194878	373565	252624	362056	0	239164	70611.9	0	124695	170665	273560	236468	263441	93972.7	0	350930	103684	0	410714	187591	295487	240647	191573	258299	0	168995	311988	0	175679	229905	191773	157794	368050
Jr01_08610	Probable inactive receptor kinase At1g48480;Arabidopsis	VIT_17s0000g02010	XP_018816871.1	Leucine rich repeat N-terminal domain; Leucine Rich Repeat; Leucine Rich Repeat; Leucine Rich Repeat; Leucine Rich Repeat; Protein kinase domain	ENOG410Y9HF: Inactive receptor kinase	KEGG:ath:AT1G48480	GO:0016021,GO:0005886,GO:0009506,GO:0005774,GO:0005524,GO:0042802,GO:0004672	CC:integral component of membrane; CC:plasma membrane; CC:plasmodesma; CC:vacuolar membrane; MF:ATP binding; MF:identical protein binding; MF:protein kinase activity	GO:0005515,GO:0004672,GO:0005524,GO:0006468	MF:protein binding; MF:protein kinase activity; MF:ATP binding; BP:protein phosphorylation	110979	0	149741	146109	123391	120003	84597.7	99912.7	87207.2	114012	115638	0	61173.1	105416	97592.3	68309	132773	155097	165130	63006.9	139230	0	98220.4	64622.4	200572	150098	137342	100033	162388	192683	112358	0	119035	191192	114786	149613	103943	85688.1	122215
Jr01_08630	Plasmodesmata-located protein 7;Arabidopsis	VIT_14s0006g00250	XP_018817014.1	Salt stress response/antifungal; Salt stress response/antifungal	ENOG410YCA0: cysteine-rich repeat secretory protein	KEGG:ath:AT5G37660	GO:0016021,GO:0005886,GO:0009506,GO:0016032	CC:integral component of membrane; CC:plasma membrane; CC:plasmodesma; BP:viral process	.	.	0	0	120801	0	149527	121523	78807	133724	0	103386	0	0	17631.4	0	42077.5	73183.8	54648.7	39843.9	0	17916	0	0	38757.5	0	50091.1	27608.1	70562.1	37367	0	63624.5	0	0	19786.2	0	29360.1	32123.6	20154.7	29095.1	0
Jr01_08660	Glutamine synthetase cytosolic isozyme;Lotus	VIT_14s0006g00350	XP_018816762.1	Glutamine synthetase, beta-Grasp domain; Glutamine synthetase, catalytic domain	.	.	GO:0005737,GO:0005524,GO:0004356,GO:0006542	CC:cytoplasm; MF:ATP binding; MF:glutamate-ammonia ligase activity; BP:glutamine biosynthetic process	GO:0004356,GO:0006542,GO:0006807	MF:glutamate-ammonia ligase activity; BP:glutamine biosynthetic process; BP:nitrogen compound metabolic process	1.23196e+06	961835	1.52141e+06	1.12545e+06	695029	1.64593e+06	1.26377e+06	1.69727e+06	1.38242e+06	1.60254e+06	1.39171e+06	1.73873e+06	656522	1.64823e+06	1.48672e+06	1.43785e+06	1.52088e+06	1.21506e+06	1.45224e+06	700859	1.2127e+06	1.27371e+06	1.43459e+06	1.4414e+06	3.02094e+06	1.17812e+06	1.46029e+06	1.33087e+06	1.50957e+06	1.43503e+06	1.37401e+06	1.49626e+06	1.18366e+06	622651	1.11805e+06	1.00854e+06	1.27148e+06	1.0304e+06	1.08949e+06
Jr01_08670	Kinesin light chain 3;Pongo	VIT_14s0006g00410	XP_018816760.1	Tetratricopeptide repeat; Tetratricopeptide repeat; Tetratricopeptide repeat; Tetratricopeptide repeat; Tetratricopeptide repeat	COG0457: repeat-containing protein	KEGG:pon:100173098; KO:K10407	GO:0005737,GO:0005871,GO:0005874,GO:0003777	CC:cytoplasm; CC:kinesin complex; CC:microtubule; MF:microtubule motor activity	GO:0042802	MF:identical protein binding	188225	329307	556623	481635	440001	370095	241295	330379	373532	470662	388490	340163	203678	276401	231966	323376	298471	270619	213128	157027	364142	374845	282431	190206	362144	266063	404826	276558	233485	373941	314693	296901	336315	586971	417761	393581	437645	445385	1.48453e+06
Jr01_08720	Centromere protein V;Mus	VIT_14s0030g02240	XP_018816642.1	Glutathione-dependent formaldehyde-activating enzyme	COG3791: Glutathione-dependent formaldehyde-activating Gfa	KEGG:mmu:73139	GO:0000777,GO:0005737,GO:0000776,GO:0015630,GO:0005634,GO:0051233,GO:0016846,GO:0001667,GO:0007049,GO:0051301,GO:0034508,GO:0031508,GO:0032467,GO:0033044	CC:condensed chromosome kinetochore; CC:cytoplasm; CC:kinetochore; CC:microtubule cytoskeleton; CC:nucleus; CC:spindle midzone; MF:carbon-sulfur lyase activity; BP:ameboidal-type cell migration; BP:cell cycle; BP:cell division; BP:centromere complex assembly; BP:pericentric heterochromatin assembly; BP:positive regulation of cytokinesis; BP:regulation of chromosome organization	GO:0016846	MF:carbon-sulfur lyase activity	61105.5	0	87304.5	0	77362.6	81711.9	100954	0	0	96398.7	109542	0	170029	0	40661.2	93255.7	90009.4	0	0	64858.7	75123.6	0	106595	0	83868.1	74451.2	93330.4	0	0	88263.6	105940	0	64880.1	0	177330	116871	90639.4	0	0
Jr01_08730	NADH dehydrogenase [ubiquinone] iron-sulfur protein 1, mitochondrial;Solanum	VIT_14s0006g02020	XP_018816636.1	2Fe-2S iron-sulfur cluster binding domain; 2Fe-2S iron-sulfur cluster binding domain; NADH-ubiquinone oxidoreductase-G iron-sulfur binding region; Molybdopterin oxidoreductase; NADH-ubiquinone oxidoreductase subunit G, C-terminal	COG1034: subunit g	KEGG:sot:102594243; KO:K03934	GO:0009507,GO:0005747,GO:0051537,GO:0051539,GO:0009055,GO:0046872,GO:0008137,GO:0042773,GO:0006979	CC:chloroplast; CC:mitochondrial respiratory chain complex I; MF:2 iron, 2 sulfur cluster binding; MF:4 iron, 4 sulfur cluster binding; MF:electron transfer activity; MF:metal ion binding; MF:NADH dehydrogenase (ubiquinone) activity; BP:ATP synthesis coupled electron transport; BP:response to oxidative stress	GO:0009055,GO:0051536,GO:0016491,GO:0055114,GO:0016651	MF:electron transfer activity; MF:iron-sulfur cluster binding; MF:oxidoreductase activity; BP:oxidation-reduction process; MF:oxidoreductase activity, acting on NAD(P)H	9.4466e+06	1.35032e+07	1.81909e+07	1.83623e+07	1.50841e+07	1.46631e+07	9.15755e+06	1.24757e+07	1.2085e+07	1.50245e+07	1.35578e+07	1.33818e+07	3.1588e+06	9.38252e+06	1.15258e+07	1.19706e+07	1.13278e+07	1.12974e+07	1.00423e+07	4.53604e+06	9.59869e+06	8.10507e+06	9.02062e+06	6.15391e+06	1.19764e+07	9.42682e+06	1.27001e+07	1.01699e+07	1.01193e+07	1.19064e+07	1.4819e+07	1.33901e+07	1.43491e+07	2.25848e+07	1.01805e+07	1.20092e+07	1.59312e+07	1.63165e+07	1.28864e+07
Jr01_08740	Nicastrin;Arabidopsis	VIT_14s0006g00380	XP_018816637.1	Nicastrin small lobe; Peptidase family M28; Nicastrin	ENOG410XT6X: nicastrin	KEGG:ath:AT3G52640; KO:K06171	GO:0005887,GO:0004175,GO:0007219,GO:0016485	CC:integral component of plasma membrane; MF:endopeptidase activity; BP:Notch signaling pathway; BP:protein processing	GO:0016485,GO:0016021	BP:protein processing; CC:integral component of membrane	71169.6	0	75238.5	75016.1	87075.7	99830.3	71710.2	149021	61266.8	76475.9	118253	0	96265.5	105047	77037	82216.1	98710.4	108119	113451	79966.3	96379.1	0	99509.3	70491.6	175676	134116	115855	132238	95500.9	176505	56987.3	0	92277.6	152966	74508.2	104193	88283.7	46859	130305
Jr01_08990	Sucrose synthase 6;Arabidopsis	VIT_04s0079g00230	XP_018817000.1	Sucrose synthase; Glycosyl transferases group 1; Glycosyl transferases group 1	COG0438: Glycosyl transferase (Group 1	KEGG:ath:AT1G73370; KO:K00695	GO:0005618,GO:0005576,GO:0016157,GO:0080165,GO:0005985	CC:cell wall; CC:extracellular region; MF:sucrose synthase activity; BP:callose deposition in phloem sieve plate; BP:sucrose metabolic process	GO:0016157,GO:0005985	MF:sucrose synthase activity; BP:sucrose metabolic process	1.32583e+06	2.16953e+06	3.16616e+06	2.2596e+06	2.97855e+06	1.91565e+06	1.7093e+06	1.94224e+06	1.62213e+06	2.37751e+06	1.78984e+06	2.39826e+06	493641	1.56135e+06	1.33734e+06	1.85095e+06	1.8378e+06	2.41905e+06	2.22902e+06	853374	2.0549e+06	2.31812e+06	2.18507e+06	649312	1.85846e+06	1.23051e+06	2.64327e+06	1.37992e+06	1.71363e+06	2.26748e+06	2.36963e+06	1.29725e+06	939574	5.3331e+06	2.49958e+06	2.65415e+06	1.15636e+06	1.13623e+06	3.40842e+06
Jr01_09010	SUPPRESSOR OF ABI3-5 {ECO:0000312|EMBL:ADE44117.1};Arabidopsis	VIT_02s0012g00870	XP_018816753.1	RNA recognition motif. (a.k.a. RRM, RBD, or RNP domain); Zn-finger in Ran binding protein and others; RNA recognition motif. (a.k.a. RRM, RBD, or RNP domain); OCRE domain; G-patch domain; G-patch domain	ENOG410YNFQ: RNA binding motif protein	KEGG:ath:AT3G54230; KO:K13094	GO:0005634,GO:0005681,GO:0046872,GO:0003723,GO:0006397,GO:0000398,GO:0043484	CC:nucleus; CC:spliceosomal complex; MF:metal ion binding; MF:RNA binding; BP:mRNA processing; BP:mRNA splicing, via spliceosome; BP:regulation of RNA splicing	GO:0003676	MF:nucleic acid binding	0	56946.5	0	0	0	0	0	0	0	0	0	54860.5	0	0	0	0	0	0	0	0	0	55524.7	0	0	0	0	0	0	0	0	0	69168.4	0	0	0	0	0	0	0
Jr01_09080	UTP--glucose-1-phosphate uridylyltransferase;Musa	VIT_04s0044g00710	XP_018816885.1	UTP--glucose-1-phosphate uridylyltransferase	COG4284: pyrophosphorylase	.	GO:0005737,GO:0003983,GO:0006011	CC:cytoplasm; MF:UTP:glucose-1-phosphate uridylyltransferase activity; BP:UDP-glucose metabolic process	GO:0070569	MF:uridylyltransferase activity	2.07284e+07	2.12521e+07	4.57286e+07	4.12351e+07	3.98683e+07	4.03947e+07	2.50868e+07	4.46128e+07	3.15901e+07	3.45507e+07	3.54199e+07	3.8189e+07	1.22486e+07	3.04546e+07	2.08541e+07	3.56922e+07	3.22801e+07	3.27803e+07	2.62317e+07	1.20643e+07	1.96065e+07	1.63635e+07	2.72398e+07	1.99538e+07	2.00414e+07	2.16888e+07	3.05815e+07	2.57528e+07	2.27738e+07	2.34318e+07	6.6079e+07	6.7348e+07	5.49442e+07	3.72301e+07	4.74299e+07	4.26032e+07	5.91125e+07	5.58986e+07	3.11949e+07
Jr01_09120	Isocitrate dehydrogenase [NADP];Nicotiana	VIT_04s0079g00530	XP_018816809.1	Isocitrate/isopropylmalate dehydrogenase	.	KEGG:nta:107815853; KO:K00031	GO:0005737,GO:0004450,GO:0000287,GO:0051287,GO:0006097,GO:0006102,GO:0006099	CC:cytoplasm; MF:isocitrate dehydrogenase (NADP+) activity; MF:magnesium ion binding; MF:NAD binding; BP:glyoxylate cycle; BP:isocitrate metabolic process; BP:tricarboxylic acid cycle	GO:0016616,GO:0055114	MF:oxidoreductase activity, acting on the CH-OH group of donors, NAD or NADP as acceptor; BP:oxidation-reduction process	1.2346e+07	1.59322e+07	2.23532e+07	2.0882e+07	1.98639e+07	1.81472e+07	1.02843e+07	1.63412e+07	1.44978e+07	1.90025e+07	1.97808e+07	2.06007e+07	3.26834e+06	1.54686e+07	1.42391e+07	1.28492e+07	1.42283e+07	1.35842e+07	1.45349e+07	5.45172e+06	1.32414e+07	1.04562e+07	1.22937e+07	1.01081e+07	9.92348e+06	1.22446e+07	1.82038e+07	1.40212e+07	1.38827e+07	1.70985e+07	1.57921e+07	1.74054e+07	1.82763e+07	1.39472e+07	1.29403e+07	1.6099e+07	1.94295e+07	2.07341e+07	1.18338e+07
Jr01_09130	Glutamate decarboxylase 1;Arabidopsis	VIT_01s0011g06600	XP_018816807.1	Pyridoxal-dependent decarboxylase conserved domain	COG0076: decarboxylase	KEGG:ath:AT5G17330; KO:K01580	GO:0005829,GO:0005516,GO:0004351,GO:0030170,GO:0006538,GO:0046686	CC:cytosol; MF:calmodulin binding; MF:glutamate decarboxylase activity; MF:pyridoxal phosphate binding; BP:glutamate catabolic process; BP:response to cadmium ion	GO:0016831,GO:0030170,GO:0019752	MF:carboxy-lyase activity; MF:pyridoxal phosphate binding; BP:carboxylic acid metabolic process	6.33799e+06	7.99715e+06	1.19112e+07	1.12437e+07	1.11108e+07	9.89236e+06	5.71795e+06	1.09135e+07	7.41809e+06	1.21984e+07	8.40027e+06	9.56067e+06	2.02251e+06	6.22045e+06	5.93796e+06	7.08995e+06	8.28801e+06	8.32088e+06	8.15683e+06	3.23134e+06	6.30762e+06	5.80122e+06	4.78639e+06	3.48544e+06	5.47509e+06	4.23476e+06	8.24861e+06	6.08391e+06	5.05792e+06	7.25649e+06	6.09483e+06	5.18259e+06	5.46698e+06	8.16342e+06	5.93312e+06	7.12552e+06	5.46065e+06	3.47959e+06	8.15635e+06
Jr01_09160	Transmembrane 9 superfamily member 3 {ECO:0000305};Arabidopsis	VIT_01s0011g06540	XP_018816803.1	Endomembrane protein 70	ENOG410XSVB: transmembrane 9 superfamily member	KEGG:ath:AT2G01970	GO:0005768,GO:0010008,GO:0005794,GO:0000139,GO:0016021,GO:0016020,GO:0009505,GO:0009506,GO:0005802,GO:0005774,GO:0072657	CC:endosome; CC:endosome membrane; CC:Golgi apparatus; CC:Golgi membrane; CC:integral component of membrane; CC:membrane; CC:plant-type cell wall; CC:plasmodesma; CC:trans-Golgi network; CC:vacuolar membrane; BP:protein localization to membrane	GO:0016021	CC:integral component of membrane	1.02833e+06	1.46125e+06	1.12765e+06	1.12721e+06	894987	954346	770076	869307	872218	1.45309e+06	1.02465e+06	1.03274e+06	502370	884746	1.03541e+06	820309	898071	1.16743e+06	1.04004e+06	540430	1.29093e+06	1.29897e+06	906821	732776	959868	936214	1.3556e+06	1.19187e+06	1.07377e+06	1.60191e+06	532259	354374	918611	1.25957e+06	1.02999e+06	1.05909e+06	759758	454318	1.71216e+06
Jr01_09270	Protein DJ-1 homolog D;Arabidopsis	VIT_04s0079g00800	XP_018816748.1	DJ-1/PfpI family; DJ-1/PfpI family	COG0693: PfpI family	KEGG:ath:AT3G02720; KO:K18881	GO:0019172,GO:0004462	MF:glyoxalase III activity; MF:lactoylglutathione lyase activity	.	.	804191	862232	935752	906994	936518	850824	988278	1.00705e+06	875488	910068	971801	1.12289e+06	286594	940422	1.18607e+06	890611	745725	1.03211e+06	995389	522860	785367	1.04988e+06	1.16884e+06	951498	1.09914e+06	1.23768e+06	1.34524e+06	1.12097e+06	1.34991e+06	1.9219e+06	1.35776e+06	1.04947e+06	1.27192e+06	701918	696693	905026	940193	808332	808847
Jr01_09280	Protein DJ-1 homolog D;Arabidopsis	VIT_04s0079g00800	XP_018816749.1	DJ-1/PfpI family; DJ-1/PfpI family	COG0693: PfpI family	KEGG:ath:AT3G02720; KO:K18881	GO:0019172,GO:0004462	MF:glyoxalase III activity; MF:lactoylglutathione lyase activity	.	.	358251	359909	252649	349521	258720	421331	0	0	360098	0	362189	324616	117504	298394	590781	321693	0	0	311682	0	347821	440204	468143	369617	533624	542963	0	0	505351	0	226461	322058	460144	562955	153326	272892	0	0	249429
Jr01_09320	6-phosphogluconate dehydrogenase, decarboxylating 2 {ECO:0000305};Arabidopsis	VIT_01s0010g01130	XP_018816811.1	NAD binding domain of 6-phosphogluconate dehydrogenase; 6-phosphogluconate dehydrogenase, C-terminal domain	COG0362: Catalyzes the oxidative decarboxylation of 6- phosphogluconate to ribulose 5-phosphate and CO(2), with concomitant reduction of NADP to NADPH (By similarity)	KEGG:ath:AT3G02360; KO:K00033	GO:0009570,GO:0005829,GO:0019822,GO:0005777,GO:0050661,GO:0004616,GO:0019521,GO:0080173,GO:0006098,GO:0009651	CC:chloroplast stroma; CC:cytosol; CC:P4 peroxisome; CC:peroxisome; MF:NADP binding; MF:phosphogluconate dehydrogenase (decarboxylating) activity; BP:D-gluconate metabolic process; BP:male-female gamete recognition during double fertilization forming a zygote and endosperm; BP:pentose-phosphate shunt; BP:response to salt stress	GO:0050661,GO:0004616,GO:0006098,GO:0055114	MF:NADP binding; MF:phosphogluconate dehydrogenase (decarboxylating) activity; BP:pentose-phosphate shunt; BP:oxidation-reduction process	3.05644e+07	4.64254e+07	5.98782e+07	4.99159e+07	5.38946e+07	4.98739e+07	3.46572e+07	5.22102e+07	3.8914e+07	6.43043e+07	5.42936e+07	5.68621e+07	1.06926e+07	4.68116e+07	3.22997e+07	4.10527e+07	4.34006e+07	4.43102e+07	4.79002e+07	1.4965e+07	3.9692e+07	3.81812e+07	3.62754e+07	3.25331e+07	3.34761e+07	3.51817e+07	5.11044e+07	4.39198e+07	3.88495e+07	4.10252e+07	4.65592e+07	4.13852e+07	4.17672e+07	4.49322e+07	3.64945e+07	4.38567e+07	4.7559e+07	4.03641e+07	3.8954e+07
Jr01_09410	WPP domain-interacting tail-anchored protein 1;Arabidopsis	VIT_14s0083g00730	XP_018816883.1	.	ENOG410YFHB: WPP domain-interacting tail-anchored protein	KEGG:ath:AT5G11390	GO:0016021,GO:0005635,GO:0031965	CC:integral component of membrane; CC:nuclear envelope; CC:nuclear membrane	.	.	531213	738395	548667	530107	568522	523187	453189	462976	502312	589037	634001	425683	252284	356810	416380	428528	425287	499070	540570	277735	546110	640387	489044	273552	479073	420091	538389	444522	390225	538542	171611	194797	338030	973654	497457	463328	374958	405088	743431
Jr01_09450	Kanadaptin;Homo	VIT_14s0083g00780	XP_018816701.1	Inner membrane component of T3SS, cytoplasmic domain; FHA domain	ENOG410XR6C: Solute carrier family 4 (Anion exchanger), member 1, adaptor protein	KEGG:hsa:22950	GO:0005737,GO:0043231,GO:0005654,GO:0005886,GO:0003729	CC:cytoplasm; CC:intracellular membrane-bounded organelle; CC:nucleoplasm; CC:plasma membrane; MF:mRNA binding	GO:0005515	MF:protein binding	73599.6	120423	146447	179227	193448	130645	104030	107254	0	204147	148337	124207	179655	133198	73784.6	71639.1	154409	223030	0	87854.5	114483	67134.7	140129	80539.9	134682	198434	162677	149975	0	142735	173219	226524	139069	162144	180047	185548	191660	101211	0
Jr01_09600	Auxin transport protein BIG;Arabidopsis	VIT_14s0083g00960	XP_018816643.1	Zinc finger, ZZ type; E3 ubiquitin-protein ligase UBR4	ENOG410XPP8: Ubiquitin protein ligase E3 component n-recognin 4	KEGG:ath:AT3G02260; KO:K10691	GO:0005829,GO:0016021,GO:0016020,GO:0009506,GO:0008270,GO:0009926,GO:0009734,GO:0048281,GO:0010311,GO:0009640,GO:0009733,GO:0009620,GO:0048364,GO:0009826	CC:cytosol; CC:integral component of membrane; CC:membrane; CC:plasmodesma; MF:zinc ion binding; BP:auxin polar transport; BP:auxin-activated signaling pathway; BP:inflorescence morphogenesis; BP:lateral root formation; BP:photomorphogenesis; BP:response to auxin; BP:response to fungus; BP:root development; BP:unidimensional cell growth	GO:0008270	MF:zinc ion binding	1.2775e+06	1.76043e+06	1.80245e+06	2.01127e+06	1.43097e+06	1.64799e+06	1.15326e+06	1.67026e+06	1.53012e+06	2.08336e+06	1.86954e+06	2.09648e+06	924685	1.04851e+06	1.16666e+06	1.03657e+06	1.32983e+06	1.69046e+06	1.52764e+06	634256	1.45405e+06	1.5138e+06	1.20366e+06	867051	1.24095e+06	1.11883e+06	1.72593e+06	1.46432e+06	1.24835e+06	1.8729e+06	680855	734056	1.21298e+06	2.75812e+06	1.7729e+06	1.59641e+06	1.08693e+06	903745	2.47094e+06
Jr01_09680	Uncharacterized protein YwbO;Bacillus	VIT_14s0083g01010	XP_018816908.1	DSBA-like thioredoxin domain	COG2761: DSBA oxidoreductase	KEGG:bsu:BSU38250	GO:0015035	MF:protein disulfide oxidoreductase activity	GO:0015035	MF:protein disulfide oxidoreductase activity	77079.1	110286	150606	137494	127832	155809	83676.5	148150	133687	181309	183251	200891	134899	222484	167482	150497	142608	161380	130895	64919.8	121943	110811	87769.8	58572.2	116317	101467	140914	123646	46772.7	183187	146412	133854	145513	214778	74191.4	134473	151129	110638	123162
Jr01_09700	Uncharacterized protein YwbO;Bacillus	VIT_14s0083g01010	XP_018816905.1	DSBA-like thioredoxin domain	COG2761: DSBA oxidoreductase	KEGG:bsu:BSU38250	GO:0015035	MF:protein disulfide oxidoreductase activity	GO:0015035	MF:protein disulfide oxidoreductase activity	2.72937e+06	2.72556e+06	4.24655e+06	7.51612e+06	3.37646e+06	6.41346e+06	3.06338e+06	5.92166e+06	6.57894e+06	6.53618e+06	7.15968e+06	6.55802e+06	4.92611e+06	4.47499e+06	5.3395e+06	7.12488e+06	6.89039e+06	7.4096e+06	4.96609e+06	4.13987e+06	3.27543e+06	3.32563e+06	4.43505e+06	2.94857e+06	3.84463e+06	3.52906e+06	6.70878e+06	4.80744e+06	3.12659e+06	4.29689e+06	9.70668e+06	8.66402e+06	9.17912e+06	9.29534e+06	7.93778e+06	7.06358e+06	6.91546e+06	6.0159e+06	9.01523e+06
Jr01_09800	Probable tRNA (guanine(26)-N(2))-dimethyltransferase 1;Arabidopsis	VIT_14s0083g01090	XP_018816953.1	N2,N2-dimethylguanosine tRNA methyltransferase	COG1867: Dimethylates a single guanine residue at position 26 of a number of tRNAs using S-adenosyl-L-methionine as donor of the methyl groups (By similarity)	KEGG:ath:AT5G15810; KO:K00555	GO:0004809,GO:0000049	MF:tRNA (guanine-N2-)-methyltransferase activity; MF:tRNA binding	GO:0003723,GO:0004809,GO:0008033	MF:RNA binding; MF:tRNA (guanine-N2-)-methyltransferase activity; BP:tRNA processing	0	0	0	0	39783.9	37851	40895.8	0	0	44306.7	0	0	0	0	33579.2	38066.9	39166	0	0	40512.5	0	0	0	0	64469.6	62844.1	56795.6	0	0	45497.6	0	0	0	0	43189.5	41989.1	31252.8	0	0
Jr01_09820	Probable UDP-arabinopyranose mutase 2 {ECO:0000305};Solanum	VIT_14s0083g01100	XP_018817015.1	Reversibly glycosylated polypeptide	ENOG411144T: reversibly glycosylated polypeptide	.	GO:0005618,GO:0005576,GO:0005794,GO:0009506,GO:0052691,GO:0071555,GO:0030244,GO:0071669,GO:0006486	CC:cell wall; CC:extracellular region; CC:Golgi apparatus; CC:plasmodesma; MF:UDP-arabinopyranose mutase activity; BP:cell wall organization; BP:cellulose biosynthetic process; BP:plant-type cell wall organization or biogenesis; BP:protein glycosylation	.	.	540199	1.05839e+06	661411	683286	796676	884045	608249	1.08518e+06	675426	1.07577e+06	813687	869484	500636	551903	716788	844895	800687	692599	905922	356468	800923	821829	924919	505194	655965	631890	898900	665044	857867	855622	199972	228473	501504	418100	460434	498803	451054	335312	724294
Jr01_10040	Receptor-like protein kinase FERONIA;Arabidopsis	VIT_14s0068g00090	XP_018816798.1	Malectin-like domain; Malectin domain; Malectin domain; Protein kinase domain; Protein tyrosine kinase	COG0515: Serine Threonine protein kinase	KEGG:ath:AT3G51550	GO:0043680,GO:0016021,GO:0016020,GO:0005886,GO:0009506,GO:0005524,GO:0004672,GO:0004674,GO:0009738,GO:0009742,GO:0050832,GO:0009873,GO:0009788,GO:0030308,GO:0010483,GO:0009791,GO:0046777,GO:0009741,GO:0009723,GO:0048364,GO:0007338,GO:0010118	CC:filiform apparatus; CC:integral component of membrane; CC:membrane; CC:plasma membrane; CC:plasmodesma; MF:ATP binding; MF:protein kinase activity; MF:protein serine/threonine kinase activity; BP:abscisic acid-activated signaling pathway; BP:brassinosteroid mediated signaling pathway; BP:defense response to fungus; BP:ethylene-activated signaling pathway; BP:negative regulation of abscisic aci…	GO:0004672,GO:0005524,GO:0006468	MF:protein kinase activity; MF:ATP binding; BP:protein phosphorylation	0	0	0	0	0	0	88401	0	0	0	0	0	0	0	0	0	104621	0	0	0	0	0	0	0	0	0	141340	0	0	0	0	0	0	0	0	0	95122.9	0	0
Jr01_10190	Eukaryotic translation initiation factor 3 subunit M {ECO:0000255|HAMAP-Rule:MF_03012};Dictyostelium	VIT_14s0068g00220	XP_018816946.1	PCI domain; eIF3 subunit M, C-terminal helix	ENOG410XNP7: formation of translation preinitiation complex	KEGG:ddi:DDB_G0287005; KO:K15030	GO:0016282,GO:0033290,GO:0005852,GO:0071541,GO:0003743,GO:0002183,GO:0001732	CC:eukaryotic 43S preinitiation complex; CC:eukaryotic 48S preinitiation complex; CC:eukaryotic translation initiation factor 3 complex; CC:eukaryotic translation initiation factor 3 complex, eIF3m; MF:translation initiation factor activity; BP:cytoplasmic translational initiation; BP:formation of cytoplasmic translation initiation complex	.	.	0	0	322270	0	0	782128	444522	862953	636224	683084	0	0	263652	0	0	542451	514019	494502	559207	241975	0	0	722374	0	0	486184	779548	592995	548808	887106	0	0	669203	0	0	559803	587548	437105	596959
Jr01_10260	Putative G3BP-like protein;Schizosaccharomyces	VIT_14s0068g00310	XP_018816596.1	Nuclear transport factor 2 (NTF2) domain; RNA recognition motif. (a.k.a. RRM, RBD, or RNP domain)	.	KEGG:spo:SPBP8B7.11	GO:0010494,GO:0005829,GO:1990904,GO:1990861,GO:0003729,GO:1905538,GO:0003723,GO:0051028,GO:0016579,GO:0060628,GO:0034517	CC:cytoplasmic stress granule; CC:cytosol; CC:ribonucleoprotein complex; CC:Ubp3-Bre5 deubiquitination complex; MF:mRNA binding; MF:polysome binding; MF:RNA binding; BP:mRNA transport; BP:protein deubiquitination; BP:regulation of ER to Golgi vesicle-mediated transport; BP:ribophagy	GO:0003676	MF:nucleic acid binding	143820	146844	266787	251770	205526	203417	145707	186909	198754	216584	204796	182452	41448.9	89531.3	113701	192738	160342	153716	102238	80283.4	84049.1	119127	113147	73555.7	149593	95667.3	178899	115927	99930.5	143013	143614	175617	152909	259432	137070	173341	153930	220433	220760
Jr01_10320	Serine carboxypeptidase-like 25;Arabidopsis	VIT_14s0068g00260	XP_018816738.1	Serine carboxypeptidase	COG2939: carboxy-peptidase	KEGG:ath:AT3G02110; KO:K16297	GO:0005615,GO:0004185,GO:0009742,GO:0051603	CC:extracellular space; MF:serine-type carboxypeptidase activity; BP:brassinosteroid mediated signaling pathway; BP:proteolysis involved in cellular protein catabolic process	GO:0004185,GO:0006508	MF:serine-type carboxypeptidase activity; BP:proteolysis	41943.9	73625.1	0	0	0	0	0	117743	0	0	212965	163531	0	0	0	0	0	104217	0	0	99380.6	100204	0	0	0	0	0	87834.9	0	0	39727.8	86094.1	0	0	0	0	0	85731.2	0
Jr01_10420	.	VIT_14s0068g00430	XP_018816819.1	.	.	.	.	.	.	.	0	0	0	305959	0	0	58437.9	227456	0	7570.28	0	0	0	43886.6	0	0	142609	106199	0	253161	0	0	0	28068.1	0	0	201387	100359	0	309633	0	0	0	936121	0	0	208687	266514	0
Jr01_10460	Biotin carboxyl carrier protein of acetyl-CoA carboxylase 2, chloroplastic;Arabidopsis	VIT_14s0108g01660	XP_018816951.1	Biotin-requiring enzyme	COG0511: Acetyl-CoA carboxylase, biotin carboxyl carrier protein	KEGG:ath:AT5G15530; KO:K02160	GO:0009317,GO:0009941,GO:0009570,GO:0003989,GO:0006633	CC:acetyl-CoA carboxylase complex; CC:chloroplast envelope; CC:chloroplast stroma; MF:acetyl-CoA carboxylase activity; BP:fatty acid biosynthetic process	.	.	151498	82322.7	0	247199	55423.7	155808	185354	259985	225188	270227	202790	154999	0	114167	235834	161582	186939	188390	132860	140749	101791	121053	0	100333	210771	145803	158222	183403	113395	236185	202870	247021	0	269292	228368	251108	168343	134276	345724
Jr01_10480	Probable mitochondrial-processing peptidase subunit beta, mitochondrial;Arabidopsis	VIT_14s0108g01650	XP_018816849.1	Insulinase (Peptidase family M16); Peptidase M16 inactive domain	COG0612: peptidase'	KEGG:ath:AT3G02090; KO:K17732	GO:0005618,GO:0009507,GO:0016020,GO:0005743,GO:0005758,GO:0005759,GO:0005741,GO:0017087,GO:0005750,GO:0005739,GO:0005730,GO:0005774,GO:0004222,GO:0016491,GO:0008270,GO:0006627	CC:cell wall; CC:chloroplast; CC:membrane; CC:mitochondrial inner membrane; CC:mitochondrial intermembrane space; CC:mitochondrial matrix; CC:mitochondrial outer membrane; CC:mitochondrial processing peptidase complex; CC:mitochondrial respiratory chain complex III; CC:mitochondrion; CC:nucleolus; CC:vacuolar membrane; MF:metalloendopeptidase activity; MF:oxidoreductase activity; MF:zinc ion bind…	.	.	1.17227e+06	1.37563e+06	2.78181e+06	2.31047e+06	2.70734e+06	2.41535e+06	1.6237e+06	2.15695e+06	1.64307e+06	1.57349e+06	1.72939e+06	2.12427e+06	339644	1.60653e+06	1.38667e+06	1.88662e+06	1.71814e+06	1.42191e+06	1.79955e+06	980698	1.0912e+06	958330	1.37993e+06	1.02748e+06	1.24998e+06	1.38219e+06	1.73711e+06	1.14145e+06	1.55373e+06	1.14338e+06	2.60645e+06	2.40757e+06	1.62106e+06	1.81845e+06	1.524e+06	1.31828e+06	1.96421e+06	2.29362e+06	1.2684e+06
Jr01_10500	40S ribosomal protein S19-3;Arabidopsis	VIT_17s0000g06980	XP_018816977.1	Ribosomal protein S19e	COG2238: Ribosomal protein	KEGG:ath:AT5G61170; KO:K02966	GO:0005829,GO:0022626,GO:0022627,GO:0042788,GO:0005773,GO:0003735,GO:0000028,GO:0006412	CC:cytosol; CC:cytosolic ribosome; CC:cytosolic small ribosomal subunit; CC:polysomal ribosome; CC:vacuole; MF:structural constituent of ribosome; BP:ribosomal small subunit assembly; BP:translation	GO:0003735,GO:0006412,GO:0005840	MF:structural constituent of ribosome; BP:translation; CC:ribosome	2.8994e+06	2.67975e+06	5.3358e+06	4.97914e+06	4.20992e+06	4.03786e+06	2.99324e+06	2.99484e+06	4.30089e+06	4.28391e+06	3.61124e+06	3.87729e+06	1.36634e+06	2.95813e+06	3.5787e+06	3.43593e+06	4.10349e+06	3.1627e+06	2.71066e+06	1.56614e+06	3.1186e+06	2.08733e+06	2.76235e+06	2.55886e+06	3.01322e+06	2.07648e+06	3.61816e+06	2.923e+06	2.91347e+06	2.98778e+06	4.39831e+06	5.19818e+06	4.36793e+06	3.58997e+06	3.03237e+06	4.07377e+06	4.17453e+06	5.77228e+06	3.04329e+06
Jr01_10560	UDP-glucose 6-dehydrogenase 1;Soja	VIT_17s0000g06960	XP_018816674.1	UDP-glucose/GDP-mannose dehydrogenase family, NAD binding domain; UDP-glucose/GDP-mannose dehydrogenase family, central domain; UDP-glucose/GDP-mannose dehydrogenase family, UDP binding domain	COG1004: UDP-glucose 6-dehydrogenase	KEGG:gmx:548074; KO:K00012	GO:0005829,GO:0005634,GO:0051287,GO:0003979,GO:0006024,GO:0006065	CC:cytosol; CC:nucleus; MF:NAD binding; MF:UDP-glucose 6-dehydrogenase activity; BP:glycosaminoglycan biosynthetic process; BP:UDP-glucuronate biosynthetic process	GO:0016616,GO:0051287,GO:0055114	MF:oxidoreductase activity, acting on the CH-OH group of donors, NAD or NADP as acceptor; MF:NAD binding; BP:oxidation-reduction process	265673	294602	419997	337097	429509	351367	264921	323120	332838	391239	317615	417325	99730.1	290977	351611	325065	278329	306138	319746	164883	538439	272826	277922	187435	284083	210502	397897	306167	285382	420135	172431	223261	260136	405066	200009	309084	247442	255790	293555
Jr01_10590	Alpha-1,4 glucan phosphorylase L isozyme, chloroplastic/amyloplastic;Vicia	VIT_14s0108g01560	XP_018816788.1	Carbohydrate phosphorylase; Carbohydrate phosphorylase	.	.	GO:0009501,GO:0009507,GO:0008184,GO:0102250,GO:0030170,GO:0102499,GO:0005975	CC:amyloplast; CC:chloroplast; MF:glycogen phosphorylase activity; MF:linear malto-oligosaccharide phosphorylase activity; MF:pyridoxal phosphate binding; MF:SHG alpha-glucan phosphorylase activity; BP:carbohydrate metabolic process	GO:0008184,GO:0005975	MF:glycogen phosphorylase activity; BP:carbohydrate metabolic process	1.60677e+07	2.11999e+07	2.26783e+07	2.26326e+07	1.76274e+07	1.73609e+07	1.54282e+07	1.32696e+07	1.93051e+07	2.81218e+07	2.13516e+07	2.33968e+07	5.42661e+06	1.35321e+07	1.51806e+07	1.38043e+07	1.68467e+07	1.94546e+07	1.87012e+07	5.48388e+06	1.55532e+07	1.55775e+07	1.22275e+07	9.51922e+06	1.26545e+07	1.28603e+07	1.41213e+07	1.29996e+07	1.26712e+07	1.38571e+07	8.89059e+06	9.5782e+06	1.37027e+07	1.87299e+07	1.64202e+07	1.28939e+07	1.46794e+07	1.92273e+07	1.9891e+07
Jr01_10650	Chaperone protein ClpB3, chloroplastic;Arabidopsis	VIT_14s0108g01500	XP_018816799.1	Clp amino terminal domain, pathogenicity island component; Clp amino terminal domain, pathogenicity island component; ATPase family associated with various cellular activities (AAA); AAA lid domain; Sigma-54 interaction domain; AAA domain (Cdc48 subfamily)	COG0542: ATP-dependent CLP protease ATP-binding subunit	KEGG:ath:AT5G15450; KO:K03695	GO:0009507,GO:0009570,GO:0009532,GO:0005524,GO:0009658,GO:0019538,GO:0042026,GO:0009408	CC:chloroplast; CC:chloroplast stroma; CC:plastid stroma; MF:ATP binding; BP:chloroplast organization; BP:protein metabolic process; BP:protein refolding; BP:response to heat	GO:0005524,GO:0008134,GO:0006355,GO:0016887	MF:ATP binding; MF:transcription factor binding; BP:regulation of transcription, DNA-templated; MF:ATPase activity	2.67654e+06	2.6168e+06	5.80362e+06	4.23015e+06	4.83399e+06	3.84578e+06	2.62105e+06	3.65532e+06	3.1264e+06	3.74885e+06	2.80491e+06	3.1557e+06	856264	2.22085e+06	1.98304e+06	3.26325e+06	2.98758e+06	2.81046e+06	2.2374e+06	1.22358e+06	1.83876e+06	1.57853e+06	2.1987e+06	1.41172e+06	1.95374e+06	1.8659e+06	4.33956e+06	2.6349e+06	1.93591e+06	2.65309e+06	5.67244e+06	5.71329e+06	3.82394e+06	5.58472e+06	4.26056e+06	3.82957e+06	4.02683e+06	4.81021e+06	5.29916e+06
Jr01_10770	Probable ubiquitin conjugation factor E4;Arabidopsis	VIT_14s0108g01390	XP_018815848.1	Ubiquitin elongating factor core; U-box domain	COG5113: Ubiquitin conjugation factor E4	KEGG:ath:AT5G15400; KO:K10597	GO:0005737,GO:0005829,GO:0005634,GO:0000151,GO:0034450,GO:0000209,GO:0030433	CC:cytoplasm; CC:cytosol; CC:nucleus; CC:ubiquitin ligase complex; MF:ubiquitin-ubiquitin ligase activity; BP:protein polyubiquitination; BP:ubiquitin-dependent ERAD pathway	GO:0034450,GO:0006511,GO:0016567,GO:0000151,GO:0004842	MF:ubiquitin-ubiquitin ligase activity; BP:ubiquitin-dependent protein catabolic process; BP:protein ubiquitination; CC:ubiquitin ligase complex; MF:ubiquitin-protein transferase activity	648200	976508	910507	852633	705068	774557	572653	906090	735144	885751	844198	785727	328236	491446	557588	533099	628313	687243	673810	538647	679063	593158	526512	381568	619422	493166	831234	686993	583497	801690	501644	444717	635090	1.38512e+06	871183	812945	592489	417741	892958
Jr01_10830	Probable mitochondrial saccharopine dehydrogenase-like oxidoreductase At5g39410;Arabidopsis	VIT_14s0108g01370	XP_018815872.1	Saccharopine dehydrogenase NADP binding domain	COG3268: saccharopine dehydrogenase	KEGG:ath:AT5G39410	GO:0009941,GO:0005811,GO:0016020,GO:0031966,GO:0005739,GO:0005886,GO:0005774,GO:0005773,GO:0016491,GO:0009247	CC:chloroplast envelope; CC:lipid droplet; CC:membrane; CC:mitochondrial membrane; CC:mitochondrion; CC:plasma membrane; CC:vacuolar membrane; CC:vacuole; MF:oxidoreductase activity; BP:glycolipid biosynthetic process	GO:0016491,GO:0055114	MF:oxidoreductase activity; BP:oxidation-reduction process	577085	783173	682583	773127	558310	685307	528968	817762	579738	1.00984e+06	768864	655028	188273	369474	502264	417989	651837	671435	722374	183480	669649	565089	475633	274713	901180	545717	703916	688817	610422	601676	381441	284091	741143	2.54447e+06	724507	755825	602169	339194	975646
Jr01_10940	Conserved oligomeric Golgi complex subunit 7;Homo	VIT_16s0022g00490	XP_018815864.1	Golgi complex component 7 (COG7)	ENOG410XT6U: Component of oligomeric Golgi complex 7	KEGG:hsa:91949; KO:K20294	GO:0005794,GO:0000139,GO:0017119,GO:0005730,GO:0032588,GO:0006888,GO:0007030,GO:0006886,GO:0006486,GO:0034067,GO:0033365,GO:0050821,GO:0006890	CC:Golgi apparatus; CC:Golgi membrane; CC:Golgi transport complex; CC:nucleolus; CC:trans-Golgi network membrane; BP:endoplasmic reticulum to Golgi vesicle-mediated transport; BP:Golgi organization; BP:intracellular protein transport; BP:protein glycosylation; BP:protein localization to Golgi apparatus; BP:protein localization to organelle; BP:protein stabilization; BP:retrograde vesicle-mediated…	GO:0006886,GO:0017119	BP:intracellular protein transport; CC:Golgi transport complex	163614	125367	186012	0	194902	181071	119796	186108	0	228206	187123	148923	82854	0	104250	147416	163187	183759	0	55143.1	181799	91491.5	152546	0	152461	121205	195679	179153	0	181650	104363	183526	139810	0	175143	187960	147594	116330	0
Jr01_10990	BAG family molecular chaperone regulator 7;Arabidopsis	VIT_16s0022g00640	XP_018815870.1	IQ calmodulin-binding motif; BAG domain	ENOG410YFGU: IQ calmodulin-binding motif family protein	KEGG:ath:AT5G62390	GO:0005783,GO:0005886,GO:0009506,GO:0005516,GO:0070417,GO:0034605,GO:0034620,GO:0006457	CC:endoplasmic reticulum; CC:plasma membrane; CC:plasmodesma; MF:calmodulin binding; BP:cellular response to cold; BP:cellular response to heat; BP:cellular response to unfolded protein; BP:protein folding	GO:0005515,GO:0051087	MF:protein binding; MF:chaperone binding	34385.9	0	117549	127826	85239.9	100958	50729.5	71347.2	123051	0	70089.1	0	31254	76913.3	110111	36955.2	72952.1	91161.2	88768.5	0	67253.9	0	84342.5	44612.4	124815	103709	87256.8	78320.1	75321.2	0	128048	0	89984	190693	63095.3	110541	119126	44908.5	147281
Jr01_11030	Acid beta-fructofuranosidase 1, vacuolar {ECO:0000305};Rosa	VIT_16s0022g00670	XP_018815884.1	Domain of unknown function (DUF3357); Glycosyl hydrolases family 32 N-terminal domain; Glycosyl hydrolases family 32 C terminal	.	.	GO:0016021,GO:0005775,GO:0004575,GO:0005975	CC:integral component of membrane; CC:vacuolar lumen; MF:sucrose alpha-glucosidase activity; BP:carbohydrate metabolic process	GO:0004564,GO:0004575	MF:beta-fructofuranosidase activity; MF:sucrose alpha-glucosidase activity	392895	301811	667706	626842	617904	838315	454611	1.11887e+06	572821	1.28436e+06	1.47418e+06	586371	621910	1.3558e+06	492682	399341	1.33087e+06	1.18989e+06	1.13731e+06	488564	1.29879e+06	1.08684e+06	720838	456015	1.33445e+06	2.02584e+06	1.64423e+06	1.0582e+06	853651	1.30118e+06	811360	454371	1.28011e+06	2.00047e+06	963874	1.57899e+06	1.28595e+06	1.03979e+06	1.81399e+06
Jr01_11040	Monocopper oxidase-like protein SKS1;Arabidopsis	VIT_16s0022g00680	XP_018815818.1	Multicopper oxidase; Multicopper oxidase; Multicopper oxidase	COG2132: Multicopper oxidase	KEGG:ath:AT4G25240	GO:0031225,GO:0046658,GO:0005886,GO:0009506,GO:0005507,GO:0016491	CC:anchored component of membrane; CC:anchored component of plasma membrane; CC:plasma membrane; CC:plasmodesma; MF:copper ion binding; MF:oxidoreductase activity	GO:0005507,GO:0055114,GO:0016491	MF:copper ion binding; BP:oxidation-reduction process; MF:oxidoreductase activity	130342	147981	0	0	0	137361	112629	223647	186914	194841	191700	149097	0	0	0	99535.4	175014	254267	240130	54758.6	328913	255466	0	0	0	336721	279713	235881	150206	281056	111299	106027	0	0	0	227982	193939	163740	353006
Jr01_11120	UMP-CMP kinase {ECO:0000255|HAMAP-Rule:MF_03172};Prunus	VIT_16s0022g00980	XP_018815836.1	Adenylate kinase; AAA domain	.	.	GO:0005737,GO:0005634,GO:0005524,GO:0004127,GO:0009041,GO:0006207,GO:0006221	CC:cytoplasm; CC:nucleus; MF:ATP binding; MF:cytidylate kinase activity; MF:uridylate kinase activity; BP:'de novo' pyrimidine nucleobase biosynthetic process; BP:pyrimidine nucleotide biosynthetic process	.	.	356419	595934	586921	644516	545471	636505	386292	544979	677415	579950	682900	546009	640154	501350	473319	557020	588370	548816	378955	470715	418503	395386	446042	359140	572678	361966	454533	460531	373761	393096	493061	626125	588077	753584	536792	609668	842503	672164	838475
Jr01_11200	40S ribosomal protein S20-1;Arabidopsis	VIT_16s0022g01460	XP_018815862.1	Ribosomal protein S10p/S20e	COG0051: tRNA binding	KEGG:ath:AT3G45030; KEGG:ath:AT5G62300`KO:K02969	GO:0005618,GO:0005829,GO:0022627,GO:0003729,GO:0003735,GO:0006412	CC:cell wall; CC:cytosol; CC:cytosolic small ribosomal subunit; MF:mRNA binding; MF:structural constituent of ribosome; BP:translation	.	.	502953	400158	0	971447	691631	639148	680487	587482	617628	546450	692803	743233	0	407845	455957	417028	743786	481369	486704	419105	400954	400849	0	292666	593045	378522	600047	483278	476413	486184	880658	770096	0	1.07375e+06	585121	915165	643826	1.26629e+06	1.17468e+06
Jr01_11230	40S ribosomal protein S13;Soja	VIT_15s0048g00670	XP_018815859.1	Ribosomal S13/S15 N-terminal domain; Ribosomal protein S15	COG0184: Forms an intersubunit bridge (bridge B4) with the 23S rRNA of the 50S subunit in the ribosome (By similarity)	KEGG:gmx:100790163; KEGG:gmx:547745`KO:K02953	GO:0022627,GO:0005730,GO:0070181,GO:0003735,GO:0006412	CC:cytosolic small ribosomal subunit; CC:nucleolus; MF:small ribosomal subunit rRNA binding; MF:structural constituent of ribosome; BP:translation	GO:0003735,GO:0006412,GO:0005840,GO:0005622	MF:structural constituent of ribosome; BP:translation; CC:ribosome; CC:intracellular	832715	919570	1.37883e+06	1.01832e+06	973906	772833	822905	675982	1.07191e+06	997683	1.04179e+06	1.23195e+06	289989	729194	836207	610680	993025	1.10068e+06	945114	444355	888340	759407	686097	576059	536436	370937	838396	641748	731692	694263	725919	805704	911508	1.17745e+06	1.21212e+06	1.4283e+06	796518	1.20528e+06	1.00995e+06
Jr01_11250	Hypersensitive-induced response protein 4;Arabidopsis	VIT_16s0022g01690	XP_018815856.1	SPFH domain / Band 7 family	COG0330: Band 7 protein	KEGG:ath:AT5G51570	GO:0005794,GO:0005886,GO:0009506,GO:0005774,GO:0005773	CC:Golgi apparatus; CC:plasma membrane; CC:plasmodesma; CC:vacuolar membrane; CC:vacuole	.	.	377415	557122	475118	671687	517163	542857	477096	594318	668433	914221	961305	764265	317990	781317	752843	638012	848144	975547	913466	379350	1.14303e+06	954163	923850	612854	1.04385e+06	918875	1.01231e+06	723229	799466	1.35056e+06	371608	407516	705416	1.25964e+06	976757	753588	562932	297673	1.12006e+06
Jr01_11290	.	VIT_15s0048g02920	XP_018815889.1	.	.	.	.	.	.	.	844889	747865	2.26301e+06	1.44509e+06	1.86457e+06	1.26989e+06	1.32183e+06	1.05924e+06	1.37882e+06	1.38875e+06	1.03469e+06	993100	1.36901e+06	740312	689762	1.39412e+06	1.23807e+06	1.63289e+06	1.33848e+06	1.06657e+06	990777	1.05401e+06	956259	336214	1.05891e+06	862871	1.10828e+06	660705	735963	1.09887e+06	2.29913e+06	1.77471e+06	1.01846e+06	2.8757e+06	2.13984e+06	1.96914e+06	1.07217e+06	1.59622e+06	2.94759e+06
Jr01_11420	Cysteine and histidine-rich domain-containing protein RAR1;Arabidopsis	VIT_16s0022g02040	XP_018830852.1	CHORD; CHORD	ENOG410XPV6: cysteine and histidine-rich domain (CHORD) containing 1	KEGG:ath:AT5G51700; KO:K13458	GO:0005737,GO:0005634,GO:0051879,GO:0008270,GO:0042742,GO:0009816,GO:0050832,GO:0009817,GO:0009626,GO:0050821,GO:0002679	CC:cytoplasm; CC:nucleus; MF:Hsp90 protein binding; MF:zinc ion binding; BP:defense response to bacterium; BP:defense response to bacterium, incompatible interaction; BP:defense response to fungus; BP:defense response to fungus, incompatible interaction; BP:plant-type hypersensitive response; BP:protein stabilization; BP:respiratory burst involved in defense response	.	.	339224	402318	655791	697656	545220	424950	521209	403948	540442	517939	587992	432748	511717	213982	221808	397751	471089	387871	412008	401848	268791	316073	267443	194547	265985	238943	536465	324298	279573	372046	738335	865010	817078	1.9436e+06	993650	895800	662066	1.09902e+06	844748
Jr01_11470	CDGSH iron-sulfur domain-containing protein NEET;Arabidopsis	VIT_16s0022g02070	XP_018830706.1	Iron-binding zinc finger CDGSH type	ENOG41122II: CDGSH iron sulfur domain	KEGG:ath:AT5G51720	GO:0009507,GO:0009570,GO:0005739,GO:0051537,GO:0046872,GO:0055072,GO:0010150,GO:0072593	CC:chloroplast; CC:chloroplast stroma; CC:mitochondrion; MF:2 iron, 2 sulfur cluster binding; MF:metal ion binding; BP:iron ion homeostasis; BP:leaf senescence; BP:reactive oxygen species metabolic process	GO:0051537,GO:0043231	MF:2 iron, 2 sulfur cluster binding; CC:intracellular membrane-bounded organelle	117837	135345	0	125170	73579.5	124025	116750	113135	237043	180066	174519	108442	0	132486	159341	142720	163684	201531	146160	338159	151490	165590	0	93288.9	170834	144245	142705	146504	137367	134553	112863	154678	0	154418	187801	209686	155960	141007	245480
Jr01_11490	Embryo-specific protein ATS3B {ECO:0000305};Arabidopsis	VIT_16s0022g02100	XP_018830864.1	Embryo-specific protein 3, (ATS3)	ENOG410YRBB: Embryo-specific protein 3, (ATS3)	KEGG:ath:AT5G62200	GO:0031225,GO:0005576,GO:0005774	CC:anchored component of membrane; CC:extracellular region; CC:vacuolar membrane	.	.	335989	468795	677321	578326	853867	593485	383641	667287	282353	580933	543346	688703	120734	651705	620810	512480	533724	511928	675057	198856	885330	487789	650663	220824	776465	536716	836232	441198	792346	638485	282858	297349	409855	412527	311392	548129	302005	310561	441403
Jr01_11510	Mitochondrial metalloendopeptidase OMA1;Saccharomyces	VIT_16s0022g02120	XP_018830819.1	Peptidase family M48	.	KEGG:sce:YKR087C; KO:K23010	GO:0016021,GO:0005743,GO:0005739,GO:0046872,GO:0004222,GO:0035694,GO:0006515,GO:0031929	CC:integral component of membrane; CC:mitochondrial inner membrane; CC:mitochondrion; MF:metal ion binding; MF:metalloendopeptidase activity; BP:mitochondrial protein catabolic process; BP:protein quality control for misfolded or incompletely synthesized proteins; BP:TOR signaling	GO:0004222,GO:0006508	MF:metalloendopeptidase activity; BP:proteolysis	0	0	0	0	0	0	0	96288.6	78303.3	76910.2	0	0	0	0	0	0	0	68156.1	62653.7	25401	0	0	0	0	0	0	0	81657.3	47671.6	75689.8	0	0	0	0	0	0	0	53111.8	188642
Jr01_11620	Carboxylesterase 1;Actinidia	VIT_16s0100g00010	XP_018830611.1	Steryl acetyl hydrolase; Carboxylesterase family; alpha/beta hydrolase fold	.	.	GO:0080030	MF:methyl indole-3-acetate esterase activity	GO:0016787	MF:hydrolase activity	0	0	0	0	22681.2	33460.4	22967.5	0	0	51997.3	0	0	0	0	51805.3	47358.2	43000.3	0	0	23922.2	0	0	0	0	75010	38024.3	47066	0	0	46970.8	0	0	0	0	18680.4	25369.6	23401.7	0	0
Jr01_11640	Phosphoglucomutase, chloroplastic;Pisum	VIT_16s0022g02320	XP_018830726.1	Phosphoglucomutase/phosphomannomutase, alpha/beta/alpha domain I; Phosphoglucomutase/phosphomannomutase, alpha/beta/alpha domain II; Phosphoglucomutase/phosphomannomutase, alpha/beta/alpha domain III; Phosphoglucomutase/phosphomannomutase, C-terminal domain	.	.	GO:0009507,GO:0000287,GO:0004614,GO:0006006	CC:chloroplast; MF:magnesium ion binding; MF:phosphoglucomutase activity; BP:glucose metabolic process	GO:0016868,GO:0005975,GO:0071704	MF:intramolecular transferase activity, phosphotransferases; BP:carbohydrate metabolic process; BP:organic substance metabolic process	2.11473e+06	2.85024e+06	2.8254e+06	3.14854e+06	2.54076e+06	2.41322e+06	1.9793e+06	2.78565e+06	2.35343e+06	2.83973e+06	2.51958e+06	2.62215e+06	1.70827e+06	1.88793e+06	2.00024e+06	1.98078e+06	1.95634e+06	2.03165e+06	2.297e+06	1.19032e+06	1.77003e+06	2.01822e+06	1.63395e+06	1.53857e+06	2.26866e+06	1.85431e+06	2.16447e+06	1.91141e+06	1.65039e+06	2.00424e+06	1.83974e+06	2.08515e+06	1.90732e+06	3.33947e+06	1.77749e+06	2.08884e+06	2.37679e+06	2.73271e+06	3.09752e+06
Jr01_11690	Probable fructokinase-7;Arabidopsis	VIT_16s0022g02340	XP_018830828.1	pfkB family carbohydrate kinase	COG0524: pfkb domain protein	KEGG:ath:AT5G51830; KO:K00847	GO:0005829,GO:0005524,GO:0019200,GO:0008865,GO:0016051,GO:0006633,GO:0006000,GO:0046686,GO:0019252	CC:cytosol; MF:ATP binding; MF:carbohydrate kinase activity; MF:fructokinase activity; BP:carbohydrate biosynthetic process; BP:fatty acid biosynthetic process; BP:fructose metabolic process; BP:response to cadmium ion; BP:starch biosynthetic process	.	.	972815	1.41048e+06	1.83649e+06	2.32339e+06	1.38931e+06	1.45834e+06	916063	1.46481e+06	1.44328e+06	1.67277e+06	1.46676e+06	1.21347e+06	279380	732222	1.05928e+06	1.05462e+06	1.17733e+06	1.24448e+06	941377	617590	758981	678174	637121	408155	947470	737831	1.18781e+06	1.05341e+06	680560	1.07677e+06	1.66443e+06	1.74397e+06	2.06837e+06	3.86019e+06	1.2779e+06	1.69764e+06	1.78872e+06	1.70731e+06	2.20435e+06
Jr01_11760	Protein HOTHEAD;Arabidopsis	VIT_02s0025g04550	XP_018830618.1	GMC oxidoreductase; GMC oxidoreductase	COG2303: oxidoreductase	KEGG:ath:AT1G72970; KO:K15403	GO:0005576,GO:0050660,GO:0046593,GO:0016614,GO:0007267,GO:0009553,GO:0010430	CC:extracellular region; MF:flavin adenine dinucleotide binding; MF:mandelonitrile lyase activity; MF:oxidoreductase activity, acting on CH-OH group of donors; BP:cell-cell signaling; BP:embryo sac development; BP:fatty acid omega-oxidation	GO:0016614,GO:0050660,GO:0055114	MF:oxidoreductase activity, acting on CH-OH group of donors; MF:flavin adenine dinucleotide binding; BP:oxidation-reduction process	1.61384e+06	1.29771e+06	2.63903e+06	2.08666e+06	2.98846e+06	2.34995e+06	1.83336e+06	2.61786e+06	2.45608e+06	3.08362e+06	3.4899e+06	1.94943e+06	797905	2.71013e+06	1.59954e+06	2.41545e+06	3.17155e+06	3.16435e+06	3.01352e+06	1.1616e+06	3.86266e+06	2.50286e+06	3.72037e+06	1.57115e+06	3.17576e+06	2.57457e+06	3.16076e+06	2.44565e+06	3.21661e+06	2.81258e+06	2.21759e+06	2.09754e+06	2.51753e+06	1.90406e+06	2.5027e+06	3.21836e+06	2.99874e+06	2.15576e+06	3.09741e+06
Jr01_11780	L-idonate 5-dehydrogenase;Vitis	VIT_16s0100g00290	XP_018830669.1	Alcohol dehydrogenase GroES-like domain; Glucose dehydrogenase C-terminus; Zinc-binding dehydrogenase; Zinc-binding dehydrogenase	COG1063: Dehydrogenase	KEGG:vvi:100232980; KEGG:vvi:100257330`KO:K19635	GO:0102198,GO:0008270,GO:0046183	MF:L-idonate 5-dehydrogenase activity (NAD-dependent); MF:zinc ion binding; BP:L-idonate catabolic process	GO:0055114	BP:oxidation-reduction process	0	0	350758	0	290252	315440	219865	263497	239277	291383	0	0	196993	0	264244	240463	329943	304516	325061	106264	0	0	259221	0	282009	243427	374128	270697	210437	229701	0	0	397900	0	266219	319609	364167	382090	291189
Jr01_11790	Sorbitol dehydrogenase;Arabidopsis	VIT_16s0100g00300	XP_018830668.1	Alcohol dehydrogenase GroES-like domain; Glucose dehydrogenase C-terminus; Zinc-binding dehydrogenase; Zinc-binding dehydrogenase	COG1063: Dehydrogenase	KEGG:ath:AT5G51970; KO:K00008	GO:0005737,GO:0005829,GO:0031966,GO:0005886,GO:0009506,GO:0003939,GO:0008270	CC:cytoplasm; CC:cytosol; CC:mitochondrial membrane; CC:plasma membrane; CC:plasmodesma; MF:L-iditol 2-dehydrogenase activity; MF:zinc ion binding	GO:0055114	BP:oxidation-reduction process	1.86147e+06	2.46894e+06	3.16309e+06	3.80511e+06	2.92707e+06	2.77264e+06	1.81046e+06	2.27128e+06	2.5247e+06	2.15074e+06	3.01444e+06	2.84945e+06	847235	1.59859e+06	1.93623e+06	2.26118e+06	2.18994e+06	2.04816e+06	2.27642e+06	1.12102e+06	1.67548e+06	1.62225e+06	1.51682e+06	1.03492e+06	2.01123e+06	1.69798e+06	2.08769e+06	1.6682e+06	2.01246e+06	1.85748e+06	3.55553e+06	4.0329e+06	5.36791e+06	7.59841e+06	3.34857e+06	3.19567e+06	4.73727e+06	5.83788e+06	3.22325e+06
Jr01_12180	Protein phosphatase inhibitor 2 {ECO:0000305};Arabidopsis	VIT_16s0100g01230	XP_018830838.1	Protein phosphatase inhibitor 2 (IPP-2)	ENOG410YIQA: Protein phosphatase inhibitor 2 (IPP-2)	KEGG:ath:AT5G52200; KO:K16833	GO:0005737,GO:0005634,GO:0004864,GO:0043666,GO:0009966	CC:cytoplasm; CC:nucleus; MF:protein phosphatase inhibitor activity; BP:regulation of phosphoprotein phosphatase activity; BP:regulation of signal transduction	GO:0004864,GO:0009966,GO:0043666	MF:protein phosphatase inhibitor activity; BP:regulation of signal transduction; BP:regulation of phosphoprotein phosphatase activity	211488	137622	336024	0	306262	280543	222812	203605	316186	0	279148	320637	201672	0	204432	271820	251537	219872	169495	0	228111	145367	199523	0	203198	190934	225876	249796	126741	0	237947	395802	266328	0	300504	270824	306083	225704	470037
Jr01_12240	Membrane steroid-binding protein 1;Arabidopsis	VIT_16s0100g01280	XP_018830725.1	Cytochrome b5-like Heme/Steroid binding domain	ENOG4111UG0: progesterone receptor membrane component	KEGG:ath:AT5G52240	GO:0005783,GO:0010008,GO:0005794,GO:0016021,GO:0005886,GO:0005496,GO:0030308	CC:endoplasmic reticulum; CC:endosome membrane; CC:Golgi apparatus; CC:integral component of membrane; CC:plasma membrane; MF:steroid binding; BP:negative regulation of cell growth	.	.	148677	280612	419179	404617	380354	456108	264634	376409	316355	871071	411903	488216	456471	443331	424665	457011	403072	483605	388060	220672	289291	239829	443679	298277	362284	318769	600477	388013	374351	388994	249770	402418	415072	222776	410103	406693	343259	248101	131072
Jr01_12320	Remorin;Solanum	VIT_16s0050g00080	XP_018830817.1	Remorin, N-terminal region; Remorin, C-terminal region	ENOG410YI71: Remorin family	KEGG:sot:102577743	GO:0005886,GO:0048032,GO:0007267	CC:plasma membrane; MF:galacturonate binding; BP:cell-cell signaling	.	.	1.0067e+06	1.75862e+06	1.60453e+06	1.6658e+06	895033	2.00017e+06	1.64955e+06	1.42447e+06	2.54098e+06	3.09975e+06	3.28791e+06	2.41103e+06	3.36441e+06	2.48281e+06	1.90148e+06	3.86094e+06	4.60991e+06	4.27784e+06	2.77585e+06	3.48788e+06	3.71739e+06	2.75094e+06	2.81036e+06	1.98867e+06	2.6772e+06	3.28724e+06	4.46537e+06	3.42711e+06	2.61749e+06	3.10209e+06	6.64036e+06	5.64287e+06	6.34646e+06	7.83475e+06	9.38324e+06	7.17311e+06	5.73155e+06	2.80157e+06	5.05736e+06
Jr01_12370	Low-temperature-induced 65 kDa protein;Arabidopsis	VIT_16s0050g00120	XP_018830685.1	CAP160 repeat; CAP160 repeat; CAP160 repeat; CAP160 repeat; CAP160 repeat	ENOG410ZG4Y: low-temperature-induced 65	KEGG:ath:AT5G52300	GO:0009738,GO:0010150,GO:0009737,GO:0009409,GO:0009651,GO:0009414	BP:abscisic acid-activated signaling pathway; BP:leaf senescence; BP:response to abscisic acid; BP:response to cold; BP:response to salt stress; BP:response to water deprivation	.	.	1.10528e+07	8.37981e+06	9.8615e+06	8.48695e+06	1.02524e+07	1.0277e+07	1.09547e+07	1.48401e+07	1.65387e+07	1.26138e+07	1.33038e+07	1.1737e+07	2.67409e+07	1.13371e+07	1.3325e+07	1.71454e+07	1.20273e+07	1.32962e+07	1.30202e+07	1.93242e+07	2.00886e+07	1.59537e+07	1.52974e+07	1.14873e+07	1.92395e+07	1.64557e+07	1.92421e+07	1.38958e+07	1.35865e+07	1.84234e+07	7.56236e+06	7.17109e+06	9.2969e+06	9.75265e+06	1.11573e+07	1.33996e+07	8.83474e+06	7.1248e+06	1.28783e+07
Jr01_12410	.	.	.	.	.	.	.	.	.	.	3.05979e+06	2.50127e+06	5.10948e+06	3.93144e+06	4.74811e+06	4.4169e+06	3.6652e+06	3.06629e+06	3.94427e+06	3.2735e+06	3.87817e+06	4.05888e+06	4.56045e+06	2.88705e+06	2.63414e+06	4.01097e+06	4.15351e+06	2.44912e+06	3.05803e+06	3.92399e+06	1.82274e+06	1.65207e+06	1.76032e+06	1.68415e+06	1.97273e+06	1.84992e+06	3.03781e+06	1.65434e+06	1.67428e+06	1.77623e+06	5.88695e+06	6.51425e+06	5.54668e+06	4.10219e+06	4.62089e+06	4.68324e+06	5.39316e+06	9.50977e+06	2.59391e+06
Jr01_12480	Oxalate--CoA ligase {ECO:0000305};Arabidopsis	VIT_16s0050g00390	XP_018830735.1	AMP-binding enzyme; AMP-binding enzyme C-terminal domain	COG0318: Amp-dependent synthetase and ligase	KEGG:ath:AT3G48990; KO:K22133	GO:0048046,GO:0009507,GO:0009570,GO:0005737,GO:0009506,GO:0005524,GO:0050203,GO:0050832,GO:0033611,GO:0010030,GO:0046686,GO:0009735,GO:0010214	CC:apoplast; CC:chloroplast; CC:chloroplast stroma; CC:cytoplasm; CC:plasmodesma; MF:ATP binding; MF:oxalate-CoA ligase activity; BP:defense response to fungus; BP:oxalate catabolic process; BP:positive regulation of seed germination; BP:response to cadmium ion; BP:response to cytokinin; BP:seed coat development	GO:0003824	MF:catalytic activity	896011	1.48641e+06	1.76226e+06	1.67696e+06	1.64258e+06	1.54685e+06	879443	1.68212e+06	1.30176e+06	1.67743e+06	1.45518e+06	910324	418625	842509	771674	1.23689e+06	1.29787e+06	1.28263e+06	1.04927e+06	522263	1.10494e+06	793107	842683	511932	1.01697e+06	648833	1.25649e+06	922270	620527	1.18395e+06	1.03202e+06	1.37315e+06	1.44275e+06	1.66525e+06	1.32805e+06	1.21688e+06	1.49193e+06	1.22307e+06	2.00248e+06
Jr01_12510	.	VIT_16s0050g00400	XP_018843999.1	PAR1 protein	.	.	.	.	.	.	125067	196513	0	0	0	0	0	0	0	0	295966	215908	0	0	0	0	0	0	0	0	87089.4	144951	0	0	0	0	0	0	0	0	118564	194875	0	0	0	0	0	0	0
Jr01_12550	Tripeptidyl-peptidase 2;Arabidopsis	VIT_16s0050g00490	XP_018830702.1	Subtilase family; Tripeptidyl peptidase II	COG1404: peptidase (S8 and S53, subtilisin, kexin, sedolisin	KEGG:ath:AT4G20850; KO:K01280	GO:0009507,GO:0005737,GO:0005829,GO:0022626,GO:0016020,GO:0005774,GO:0005773,GO:0004177,GO:0004252,GO:0008240,GO:0006508	CC:chloroplast; CC:cytoplasm; CC:cytosol; CC:cytosolic ribosome; CC:membrane; CC:vacuolar membrane; CC:vacuole; MF:aminopeptidase activity; MF:serine-type endopeptidase activity; MF:tripeptidyl-peptidase activity; BP:proteolysis	GO:0004252,GO:0006508	MF:serine-type endopeptidase activity; BP:proteolysis	7.9506e+06	8.01251e+06	1.06727e+07	7.98816e+06	8.67464e+06	7.57117e+06	7.67199e+06	6.87763e+06	6.34332e+06	8.99347e+06	8.08768e+06	9.59685e+06	2.41655e+06	6.98108e+06	6.60995e+06	5.97757e+06	6.66568e+06	8.47918e+06	8.8534e+06	4.60643e+06	8.47782e+06	7.93909e+06	6.23835e+06	4.278e+06	6.40216e+06	5.84504e+06	7.32505e+06	6.6635e+06	6.967e+06	7.40328e+06	3.5481e+06	4.31179e+06	5.40827e+06	8.34795e+06	7.3923e+06	6.85104e+06	4.82983e+06	5.24657e+06	7.28958e+06
Jr01_12610	.	VIT_16s0050g00600	XP_018830673.1	.	.	.	.	.	.	.	7.17523e+06	6.4334e+06	1.04036e+07	7.64181e+06	1.00479e+07	8.65896e+06	6.47425e+06	7.21332e+06	6.80557e+06	8.22312e+06	7.15236e+06	8.12049e+06	4.24302e+06	7.92716e+06	5.21312e+06	7.71007e+06	7.50132e+06	7.51406e+06	7.55749e+06	3.96569e+06	6.28137e+06	5.21337e+06	5.95589e+06	3.90471e+06	6.61536e+06	5.98172e+06	7.48639e+06	6.3274e+06	5.21697e+06	8.65028e+06	8.82431e+06	9.9206e+06	8.55031e+06	9.02639e+06	8.13494e+06	8.68129e+06	9.45811e+06	1.12464e+07	9.13358e+06
Jr01_12710	Proteasome subunit alpha type-4-A;Arabidopsis	VIT_10s0042g00070	XP_018830715.1	Proteasome subunit A N-terminal signature; Proteasome subunit	COG0638: The proteasome is a multicatalytic proteinase complex which is characterized by its ability to cleave peptides with Arg, Phe, Tyr, Leu, and Glu adjacent to the leaving group at neutral or slightly basic pH. The proteasome has an ATP-dependent proteolytic activity (By similarity)	KEGG:ath:AT3G22110; KO:K02728	GO:0005737,GO:0005829,GO:0022626,GO:0005634,GO:0000502,GO:0005839,GO:0019773,GO:0005773,GO:0004175,GO:0004298,GO:0010498,GO:0010499,GO:0043161,GO:0046686	CC:cytoplasm; CC:cytosol; CC:cytosolic ribosome; CC:nucleus; CC:proteasome complex; CC:proteasome core complex; CC:proteasome core complex, alpha-subunit complex; CC:vacuole; MF:endopeptidase activity; MF:threonine-type endopeptidase activity; BP:proteasomal protein catabolic process; BP:proteasomal ubiquitin-independent protein catabolic process; BP:proteasome-mediated ubiquitin-dependent protei…	GO:0004175,GO:0006511,GO:0019773,GO:0004298,GO:0051603,GO:0005839	MF:endopeptidase activity; BP:ubiquitin-dependent protein catabolic process; CC:proteasome core complex, alpha-subunit complex; MF:threonine-type endopeptidase activity; BP:proteolysis involved in cellular protein catabolic process; CC:proteasome core complex	2.92043e+06	3.42672e+06	4.92746e+06	3.81594e+06	4.80379e+06	4.14592e+06	3.22891e+06	3.45722e+06	3.42324e+06	3.00861e+06	3.17923e+06	3.01091e+06	2.41531e+06	2.64639e+06	2.26422e+06	3.7876e+06	3.28172e+06	2.80331e+06	2.5349e+06	1.93298e+06	2.18848e+06	2.54609e+06	2.68119e+06	2.22738e+06	2.45003e+06	2.47297e+06	3.20422e+06	2.41465e+06	2.55676e+06	3.28018e+06	4.77345e+06	4.43422e+06	3.94908e+06	3.80896e+06	4.04382e+06	3.21398e+06	4.34567e+06	5.89102e+06	3.93417e+06
Jr01_12790	UDP-glycosyltransferase 71K2 {ECO:0000303|Ref.1};Pyrus	VIT_06s0004g06390	XP_018830663.1	UDP-glucoronosyl and UDP-glucosyl transferase	.	.	GO:0035251	MF:UDP-glucosyltransferase activity	GO:0016758	MF:transferase activity, transferring hexosyl groups	120230	156161	107598	138814	148586	82083.9	0	105427	0	0	122067	143632	57314.3	91242.4	120774	113736	0	90444.6	0	0	141898	159253	142799	138692	156678	102438	0	123904	0	0	69610.1	64006.6	103602	127135	80682.9	165626	0	121294	0
Jr01_12810	UDP-glycosyltransferase 71K2 {ECO:0000303|Ref.1};Pyrus	VIT_06s0004g06390	XP_018830855.1	UDP-glucoronosyl and UDP-glucosyl transferase	.	.	GO:0035251	MF:UDP-glucosyltransferase activity	GO:0016758	MF:transferase activity, transferring hexosyl groups	0	0	0	0	0	123309	77589.9	98133.9	0	106973	0	0	0	0	0	111794	99563.2	112759	0	95062	0	0	0	0	0	78505.7	133473	101048	0	122924	0	0	0	0	0	104204	111925	99988.4	0
Jr01_12900	UDP-glycosyltransferase 71K2 {ECO:0000303|Ref.1};Pyrus	VIT_06s0004g06390	XP_018830720.1	UDP-glucoronosyl and UDP-glucosyl transferase	.	.	GO:0035251	MF:UDP-glucosyltransferase activity	GO:0016758	MF:transferase activity, transferring hexosyl groups	3.34915e+06	4.8824e+06	6.2275e+06	6.63435e+06	5.87999e+06	6.30163e+06	3.13109e+06	6.30252e+06	4.48369e+06	6.64993e+06	6.0726e+06	6.63751e+06	889577	4.62319e+06	3.78465e+06	4.6981e+06	5.1187e+06	5.40963e+06	5.45269e+06	1.63059e+06	4.81781e+06	3.98203e+06	3.9833e+06	3.23271e+06	4.89414e+06	4.55725e+06	6.26476e+06	4.85801e+06	4.83155e+06	5.33536e+06	3.80288e+06	3.27291e+06	3.19808e+06	4.60407e+06	2.87311e+06	3.44875e+06	4.03571e+06	2.91428e+06	2.56134e+06
Jr01_12930	Choline-phosphate cytidylyltransferase 1;Arabidopsis	VIT_03s0017g01980	XP_018830672.1	Cytidylyltransferase-like	COG0615: cytidylyltransferase	KEGG:ath:AT2G32260; KO:K00968	GO:0004105,GO:0031210,GO:0006656	MF:choline-phosphate cytidylyltransferase activity; MF:phosphatidylcholine binding; BP:phosphatidylcholine biosynthetic process	GO:0003824,GO:0009058	MF:catalytic activity; BP:biosynthetic process	147921	299488	276498	187684	250139	204457	134247	215177	247113	291314	257433	241888	367041	296326	174636	219296	252228	228487	181980	127801	218594	234685	214163	468367	171733	175108	248401	230611	140262	226458	265586	263462	266049	124764	298237	356415	367574	349711	385845
Jr01_13240	.	VIT_03s0017g01690	XP_018827606.1	.	.	.	.	.	.	.	7.59155e+06	7.74019e+06	1.25947e+07	1.05732e+07	9.74946e+06	9.85863e+06	7.5706e+06	1.05759e+07	8.62127e+06	1.02204e+07	1.05263e+07	9.35994e+06	4.84452e+06	5.59107e+06	5.68166e+06	8.01142e+06	9.7126e+06	8.67333e+06	6.92648e+06	5.03504e+06	6.50032e+06	5.20165e+06	6.30825e+06	4.23781e+06	6.29895e+06	6.1185e+06	8.42092e+06	6.98411e+06	5.33055e+06	7.53152e+06	1.27503e+07	1.44053e+07	1.51867e+07	1.83493e+07	1.50395e+07	1.29181e+07	1.45673e+07	1.55123e+07	1.48633e+07
Jr01_13260	60S ribosomal protein L27;Pisum	VIT_01s0011g01820	XP_018827822.1	Ribosomal L27e protein family	.	.	GO:0005840,GO:0003735,GO:0006412	CC:ribosome; MF:structural constituent of ribosome; BP:translation	GO:0003735,GO:0006412,GO:0005622,GO:0005840	MF:structural constituent of ribosome; BP:translation; CC:intracellular; CC:ribosome	1.12842e+06	1.56305e+06	1.65516e+06	1.6121e+06	1.44281e+06	1.13319e+06	1.01746e+06	1.05888e+06	1.38228e+06	1.4983e+06	983145	1.52519e+06	442647	841340	1.08557e+06	833017	1.18539e+06	1.38244e+06	1.27211e+06	537749	1.83824e+06	1.10346e+06	938421	765949	816085	879626	1.2362e+06	1.03315e+06	985645	1.26281e+06	781592	792793	1.11823e+06	1.97802e+06	1.55172e+06	1.45096e+06	1.02568e+06	1.09441e+06	1.69442e+06
Jr01_13410	Acetyl-coenzyme A synthetase, chloroplastic/glyoxysomal;Arabidopsis	VIT_14s0068g00640	XP_018827690.1	Acetyl-coenzyme A synthetase N-terminus; AMP-binding enzyme; AMP-binding enzyme C-terminal domain	COG0365: Catalyzes the conversion of acetate into acetyl-CoA (AcCoA), an essential intermediate at the junction of anabolic and catabolic pathways. AcsA undergoes a two-step reaction. In the first half reaction, AcsA combines acetate with ATP to form acetyl-adenylate (AcAMP) intermediate. In the second half reaction, it can then transfer the acetyl group from AcAMP to the sulfhydryl group of CoA,…	KEGG:ath:AT5G36880; KO:K01895	GO:0009507,GO:0009570,GO:0005829,GO:0009514,GO:0003987,GO:0016208,GO:0005524,GO:0006083,GO:0019427,GO:0006631	CC:chloroplast; CC:chloroplast stroma; CC:cytosol; CC:glyoxysome; MF:acetate-CoA ligase activity; MF:AMP binding; MF:ATP binding; BP:acetate metabolic process; BP:acetyl-CoA biosynthetic process from acetate; BP:fatty acid metabolic process	GO:0003824	MF:catalytic activity	660952	627183	679350	845237	666962	704184	504093	697445	548745	832321	781566	981672	502753	436353	485162	541860	553557	615484	634413	268219	503185	524107	530740	290247	573809	432057	702619	515298	514930	614099	410113	536434	585935	1.77969e+06	643086	683886	610618	655504	869036
Jr01_13620	Alternative NAD(P)H-ubiquinone oxidoreductase C1, chloroplastic/mitochondrial {ECO:0000303|PubMed:15333756};Arabidopsis	VIT_07s0031g02690	XP_018827785.1	Pyridine nucleotide-disulphide oxidoreductase	COG1252: Nadh dehydrogenase	KEGG:ath:AT5G08740; KO:K17872	GO:0009507,GO:0005743,GO:0005739,GO:0010287,GO:0016491,GO:0071482,GO:0055114	CC:chloroplast; CC:mitochondrial inner membrane; CC:mitochondrion; CC:plastoglobule; MF:oxidoreductase activity; BP:cellular response to light stimulus; BP:oxidation-reduction process	GO:0016491,GO:0055114	MF:oxidoreductase activity; BP:oxidation-reduction process	188253	156290	370792	0	337498	326100	256849	573064	292561	344366	399370	329562	98773	0	470859	318140	333702	331815	347957	180780	471330	224558	333808	0	435420	302341	411533	346339	347481	499881	344996	317082	412152	0	302375	499776	471123	326004	573302
Jr01_13680	Protein disulfide-isomerase;Datisca	VIT_18s0001g02510	XP_018827672.1	Thioredoxin; Thioredoxin-like domain; Thioredoxin	.	.	GO:0005788,GO:0003756,GO:0045454	CC:endoplasmic reticulum lumen; MF:protein disulfide isomerase activity; BP:cell redox homeostasis	GO:0045454	BP:cell redox homeostasis	2.15728e+06	3.31861e+06	2.32591e+06	2.90304e+06	2.32499e+06	1.46593e+06	2.34684e+06	2.13193e+06	2.66459e+06	1.54057e+06	1.50661e+06	1.60528e+06	984965	1.57068e+06	1.83057e+06	2.0761e+06	1.52959e+06	1.54328e+06	1.32398e+06	1.05954e+06	1.58434e+06	1.76013e+06	1.43198e+06	1.52129e+06	1.67907e+06	1.16919e+06	1.17899e+06	1.39274e+06	1.06223e+06	1.3013e+06	1.68452e+06	1.55709e+06	1.76579e+06	1.73197e+06	1.54105e+06	2.13685e+06	1.89582e+06	2.07931e+06	2.63077e+06
Jr01_13730	Aldehyde dehydrogenase family 3 member I1, chloroplastic;Arabidopsis	VIT_07s0031g02630	XP_018827775.1	Aldehyde dehydrogenase family	COG1012: Dehydrogenase	KEGG:ath:AT4G34240; KO:K00128	GO:0009507,GO:0009941,GO:0009536,GO:0004028,GO:0004029,GO:0033721,GO:0043878,GO:0006081,GO:0009737,GO:0009414	CC:chloroplast; CC:chloroplast envelope; CC:plastid; MF:3-chloroallyl aldehyde dehydrogenase activity; MF:aldehyde dehydrogenase (NAD) activity; MF:aldehyde dehydrogenase (NADP+) activity; MF:glyceraldehyde-3-phosphate dehydrogenase (NAD+) (non-phosphorylating) activity; BP:cellular aldehyde metabolic process; BP:response to abscisic acid; BP:response to water deprivation	GO:0016491,GO:0055114	MF:oxidoreductase activity; BP:oxidation-reduction process	0	0	0	0	148963	106189	102834	0	100341	109308	0	0	0	0	89516.5	82316	86417.5	0	84105.5	63324.7	0	0	0	0	95912.1	61422.8	91911.7	0	69821.7	95965	0	0	0	0	113433	130430	120468	0	273168
Jr01_13760	Aspartic proteinase Asp1;Oryza sativa	VIT_07s0031g02620	XP_018827530.1	Xylanase inhibitor N-terminal; Eukaryotic aspartyl protease; Xylanase inhibitor C-terminal	ENOG410XNV7: aspartic	KEGG:osa:4349962	GO:0004190,GO:0030163,GO:0006508	MF:aspartic-type endopeptidase activity; BP:protein catabolic process; BP:proteolysis	.	.	0	0	102300	0	0	85977.7	0	0	72579.5	86351.1	0	0	59456	0	0	120976	0	0	169717	71979.5	0	0	75673.3	0	0	71078.1	0	0	77236.1	98922	0	0	82974.5	0	0	90398.1	0	0	83857.4
Jr01_13780	Beta-galactosidase 3;Oryza sativa	VIT_07s0031g02480	XP_018827526.1	Glycosyl hydrolases family 35; Beta-sandwich domain in beta galactosidase; Galactose binding lectin domain	COG1874: beta-galactosidase	.	GO:0048046,GO:0005618,GO:0005773,GO:0004565,GO:0030246,GO:0005975	CC:apoplast; CC:cell wall; CC:vacuole; MF:beta-galactosidase activity; MF:carbohydrate binding; BP:carbohydrate metabolic process	GO:0030246	MF:carbohydrate binding	701668	887503	1.33566e+06	1.27226e+06	1.05165e+06	1.28314e+06	849969	1.24314e+06	1.11333e+06	1.19141e+06	1.7135e+06	1.32727e+06	966444	1.12317e+06	1.02312e+06	818468	1.11977e+06	1.17002e+06	1.15717e+06	838468	1.31027e+06	1.36826e+06	1.30726e+06	629276	2.19924e+06	1.22948e+06	1.40408e+06	994836	981017	1.39966e+06	733596	671097	893084	1.73251e+06	1.21473e+06	1.46552e+06	1.07679e+06	770292	1.88199e+06
Jr01_13810	Probable glucan 1,3-alpha-glucosidase;Arabidopsis	VIT_16s0039g01030	XP_018827662.1	Galactose mutarotase-like; Glycosyl hydrolases family 31	COG1501: hydrolase, family 31	KEGG:ath:AT5G63840; KO:K05546	GO:0009507,GO:0005783,GO:0030246,GO:0033919,GO:0015926,GO:0030244,GO:0042742,GO:0046686,GO:0009826	CC:chloroplast; CC:endoplasmic reticulum; MF:carbohydrate binding; MF:glucan 1,3-alpha-glucosidase activity; MF:glucosidase activity; BP:cellulose biosynthetic process; BP:defense response to bacterium; BP:response to cadmium ion; BP:unidimensional cell growth	GO:0004553,GO:0005975	MF:hydrolase activity, hydrolyzing O-glycosyl compounds; BP:carbohydrate metabolic process	241248	0	431513	419577	412729	447928	355328	403418	0	406056	454576	0	108333	251548	268428	279999	382732	367053	0	165871	338151	0	275782	133752	330726	283201	400671	316869	0	411273	340077	0	453274	932742	424996	400485	415182	411832	0
Jr01_13840	Auxilin-related protein 2;Arabidopsis	VIT_07s0031g02350	XP_018827618.1	.	ENOG410YGT5: UBA TS-N domain protein	KEGG:ath:AT4G12770	GO:0009504,GO:0005737,GO:0005829,GO:0043231,GO:0005886,GO:0031982,GO:0030276,GO:0072318,GO:0072583,GO:1900186,GO:0045806,GO:0045926,GO:0006898	CC:cell plate; CC:cytoplasm; CC:cytosol; CC:intracellular membrane-bounded organelle; CC:plasma membrane; CC:vesicle; MF:clathrin binding; BP:clathrin coat disassembly; BP:clathrin-dependent endocytosis; BP:negative regulation of clathrin-dependent endocytosis; BP:negative regulation of endocytosis; BP:negative regulation of growth; BP:receptor-mediated endocytosis	.	.	73134	58339.5	92447.7	0	98180.8	103129	66813.2	73193.2	87186.4	75187.2	84480.9	96676.7	78450.8	0	62834.1	96081	81222.4	78588.2	59062.3	69802.1	99289.8	55403.5	86646.8	0	122299	82567.4	78004.7	77943.7	41804.4	82324.2	74118.9	102554	74820.6	0	79664.9	75540.1	109093	112404	145960
Jr01_13850	Ultraviolet-B receptor UVR8;Arabidopsis	VIT_07s0031g02560	XP_018827729.1	Regulator of chromosome condensation (RCC1) repeat; Regulator of chromosome condensation (RCC1) repeat; Regulator of chromosome condensation (RCC1) repeat; Regulator of chromosome condensation (RCC1) repeat; Regulator of chromosome condensation (RCC1) repeat; Regulator of chromosome condensation (RCC1) repeat	COG5184: regulator of chromosome condensation	KEGG:ath:AT5G63860	GO:0000785,GO:0005829,GO:0005634,GO:0003682,GO:0005085,GO:0042802,GO:0009881,GO:0042803,GO:0009649,GO:0018298,GO:0009411,GO:0010224	CC:chromatin; CC:cytosol; CC:nucleus; MF:chromatin binding; MF:guanyl-nucleotide exchange factor activity; MF:identical protein binding; MF:photoreceptor activity; MF:protein homodimerization activity; BP:entrainment of circadian clock; BP:protein-chromophore linkage; BP:response to UV; BP:response to UV-B	.	.	344583	0	627459	431613	627500	454203	455543	628374	406869	478067	488670	0	132108	408571	275534	435323	404995	472567	600288	210547	450639	0	479485	254576	540686	381636	582496	526624	361317	569015	447536	0	291134	536418	440280	449102	427602	352266	567787
Jr01_13890	Vacuolar protein sorting-associated protein 20 homolog 2;Arabidopsis	VIT_12s0055g00780	XP_018827788.1	Snf7	ENOG4111HN3: Charged multivesicular body protein	KEGG:ath:AT5G09260; KO:K12195	GO:0005829,GO:0000815,GO:0005770,GO:0005886,GO:0070676,GO:0015031,GO:0007034	CC:cytosol; CC:ESCRT III complex; CC:late endosome; CC:plasma membrane; BP:intralumenal vesicle formation; BP:protein transport; BP:vacuolar transport	GO:0007034	BP:vacuolar transport	329368	457837	594694	397962	531692	433274	340890	368108	412087	572954	507388	429708	279257	348061	226810	443237	441296	474997	305070	322686	377326	275879	288931	223157	217068	264147	414680	351310	199444	463757	390782	546560	518851	570476	654219	632775	544696	574949	1.55747e+06
Jr01_13900	Farnesylcysteine lyase;Arabidopsis	VIT_07s0031g02490	XP_018827754.1	NAD(P)-binding Rossmann-like domain; Flavin containing amine oxidoreductase; Prenylcysteine lyase	ENOG410Y3UN: Prenylcysteine oxidase 1	KEGG:ath:AT5G63910; KO:K05906	GO:0005764,GO:0005774,GO:0005773,GO:0102149,GO:0001735,GO:0009738,GO:0045338,GO:0030327,GO:0030328	CC:lysosome; CC:vacuolar membrane; CC:vacuole; MF:farnesylcysteine lyase activity; MF:prenylcysteine oxidase activity; BP:abscisic acid-activated signaling pathway; BP:farnesyl diphosphate metabolic process; BP:prenylated protein catabolic process; BP:prenylcysteine catabolic process	GO:0016491,GO:0055114,GO:0016670,GO:0030328	MF:oxidoreductase activity; BP:oxidation-reduction process; MF:oxidoreductase activity, acting on a sulfur group of donors, oxygen as acceptor; BP:prenylcysteine catabolic process	0	0	151155	154004	121583	0	0	0	102124	0	0	0	29337.5	75182.7	122517	0	0	0	143870	0	0	0	105085	92905.9	155246	0	0	0	95122.6	0	0	0	107698	201284	94815.8	0	0	0	168306
Jr01_14030	E3 ubiquitin-protein ligase RGLG3 {ECO:0000305};Arabidopsis	VIT_04s0044g01620	XP_018827723.1	Copine; Zinc finger, C3HC4 type (RING finger); Zinc finger, C3HC4 type (RING finger)	ENOG410XPC8: copine family	KEGG:ath:AT5G63970	GO:0005737,GO:0005634,GO:0046872,GO:0004842,GO:0042742,GO:0009867,GO:0009611	CC:cytoplasm; CC:nucleus; MF:metal ion binding; MF:ubiquitin-protein transferase activity; BP:defense response to bacterium; BP:jasmonic acid mediated signaling pathway; BP:response to wounding	GO:0046872	MF:metal ion binding	68775.8	86722.4	80207.1	0	0	100175	73556.1	0	0	0	79985.3	78944.6	54730.3	0	0	61084	70022	0	0	0	81937.3	70740	85575	0	0	94946.2	104872	0	0	0	82053.6	89853.9	55797.6	0	0	63126.7	78767.6	0	0
Jr01_14070	Probable methyltransferase PMT26;Arabidopsis	VIT_04s0044g01670	XP_018827630.1	Putative S-adenosyl-L-methionine-dependent methyltransferase; Methyltransferase domain	ENOG410Y2C5: Methyltransferase	KEGG:ath:AT5G64030	GO:0005768,GO:0005794,GO:0000139,GO:0016021,GO:0005802,GO:0008168	CC:endosome; CC:Golgi apparatus; CC:Golgi membrane; CC:integral component of membrane; CC:trans-Golgi network; MF:methyltransferase activity	GO:0008168	MF:methyltransferase activity	0	0	0	0	0	0	0	0	156438	224030	0	0	0	0	0	0	0	0	117255	70281.1	0	0	0	0	0	0	0	0	109099	140400	0	0	0	0	0	0	0	0	157540
Jr01_14220	SAL1 phosphatase;Arabidopsis	VIT_04s0044g01480	XP_018827577.1	Inositol monophosphatase family	COG1218: 3'(2'),5'bisphosphate nucleotidase	KEGG:ath:AT5G63980; KO:K15422	GO:0008441,GO:0004441,GO:0046872,GO:0009738,GO:0046854,GO:0006790	MF:3'(2'),5'-bisphosphate nucleotidase activity; MF:inositol-1,4-bisphosphate 1-phosphatase activity; MF:metal ion binding; BP:abscisic acid-activated signaling pathway; BP:phosphatidylinositol phosphorylation; BP:sulfur compound metabolic process	GO:0046854	BP:phosphatidylinositol phosphorylation	774793	1.3383e+06	1.37538e+06	1.45834e+06	1.31991e+06	1.2296e+06	914235	1.13274e+06	1.23748e+06	1.32321e+06	1.33344e+06	1.2136e+06	1.09708e+06	928113	991378	1.06792e+06	1.15516e+06	1.12768e+06	1.01762e+06	706588	864412	876290	902990	739041	1.27873e+06	1.25588e+06	1.30968e+06	1.10677e+06	980035	1.29412e+06	1.42701e+06	1.45787e+06	1.48535e+06	3.04974e+06	1.28736e+06	1.45973e+06	1.5425e+06	1.53298e+06	2.03413e+06
Jr01_14520	Probable inactive ATP-dependent zinc metalloprotease FTSHI 4, chloroplastic;Arabidopsis	VIT_04s0044g01180	XP_018827706.1	Holliday junction DNA helicase RuvB P-loop domain; ATPase family associated with various cellular activities (AAA); AAA+ lid domain	COG0465: Acts as a processive, ATP-dependent zinc metallopeptidase for both cytoplasmic and membrane proteins. Plays a role in the quality control of integral membrane proteins (By similarity)	KEGG:ath:AT5G64580	GO:0009507,GO:0009941,GO:0009535,GO:0016021,GO:0005739,GO:0009536,GO:0005524,GO:0004176,GO:0004222,GO:0009793,GO:0006508	CC:chloroplast; CC:chloroplast envelope; CC:chloroplast thylakoid membrane; CC:integral component of membrane; CC:mitochondrion; CC:plastid; MF:ATP binding; MF:ATP-dependent peptidase activity; MF:metalloendopeptidase activity; BP:embryo development ending in seed dormancy; BP:proteolysis	GO:0009378,GO:0006281,GO:0006310,GO:0005524	MF:four-way junction helicase activity; BP:DNA repair; BP:DNA recombination; MF:ATP binding	0	0	69621.1	0	76031.7	74740.9	57675.8	0	0	99265.5	0	0	35019.4	0	63169.6	68275.9	61469.5	0	0	27193.3	0	0	56714.9	0	97604.4	54727.4	75424.7	0	0	107533	0	0	69007.7	0	69753.6	88948.2	72526.5	0	0
Jr01_14540	Dynein heavy chain-like protein PF11_0240 {ECO:0000250|UniProtKB:Q14204, ECO:0000303|PubMed:17653272};Plasmodium (Laverania)	.	XP_018827747.1	.	.	KEGG:pfa:PF3D7_1122900; KO:K10408	GO:0005737,GO:0030286,GO:0005874,GO:0005875,GO:0005524,GO:0008569,GO:0045505,GO:0045503,GO:0051959,GO:0003777,GO:0003774,GO:0007018	CC:cytoplasm; CC:dynein complex; CC:microtubule; CC:microtubule associated complex; MF:ATP binding; MF:ATP-dependent microtubule motor activity, minus-end-directed; MF:dynein intermediate chain binding; MF:dynein light chain binding; MF:dynein light intermediate chain binding; MF:microtubule motor activity; MF:motor activity; BP:microtubule-based movement	.	.	109698	553649	233017	226269	289968	246180	154607	231137	403267	652021	574252	306338	667393	540758	567749	437184	404942	537936	462594	309530	456440	499935	395327	212125	619267	452479	618821	449324	367756	507631	240048	128029	182426	381963	251130	289359	179756	168321	221330
Jr01_14560	Trihelix transcription factor GT-2;Arabidopsis	VIT_04s0044g00510	XP_018827712.1	Myb/SANT-like DNA-binding domain; Myb/SANT-like DNA-binding domain	ENOG410YBXG: chromatin binding	KEGG:ath:AT1G76890	GO:0005634,GO:0003700,GO:0043565	CC:nucleus; MF:DNA-binding transcription factor activity; MF:sequence-specific DNA binding	.	.	0	48880.1	0	0	95024.9	63120.9	0	0	50651.1	0	0	57022	0	0	16849.7	68748	0	0	60585.1	0	0	62236.9	0	0	69991.9	59834.9	0	0	39328.4	0	0	49169.6	0	0	63597.1	47512	0	0	127727
Jr01_14610	Carbamoyl-phosphate synthase small chain, chloroplastic;Arabidopsis	VIT_04s0044g00550	XP_018827777.1	Carbamoyl-phosphate synthase small chain, CPSase domain; Glutamine amidotransferase class-I; Peptidase C26	COG0505: carbamoyl-phosphate synthetase glutamine chain	KEGG:ath:AT3G27740; KO:K01956	GO:0005951,GO:0009507,GO:0009570,GO:0005737,GO:0005524,GO:0004088,GO:0006207,GO:0044205,GO:0006526,GO:0016036,GO:0006541,GO:0006807	CC:carbamoyl-phosphate synthase complex; CC:chloroplast; CC:chloroplast stroma; CC:cytoplasm; MF:ATP binding; MF:carbamoyl-phosphate synthase (glutamine-hydrolyzing) activity; BP:'de novo' pyrimidine nucleobase biosynthetic process; BP:'de novo' UMP biosynthetic process; BP:arginine biosynthetic process; BP:cellular response to phosphate starvation; BP:glutamine metabolic process; BP:nitrogen com…	GO:0016787	MF:hydrolase activity	2.27912e+06	2.50373e+06	3.67138e+06	3.70034e+06	3.52851e+06	3.32587e+06	1.62095e+06	3.1685e+06	2.74843e+06	3.44399e+06	2.89992e+06	3.04515e+06	1.22643e+06	2.30071e+06	1.93703e+06	2.22337e+06	2.59045e+06	2.20998e+06	2.29289e+06	972254	1.98895e+06	1.5588e+06	1.84518e+06	1.26182e+06	2.23324e+06	1.77159e+06	2.16189e+06	1.78576e+06	1.81892e+06	2.27905e+06	3.30039e+06	4.09132e+06	3.43573e+06	3.23601e+06	2.52726e+06	2.62642e+06	4.34845e+06	4.36409e+06	3.09292e+06
Jr01_14630	Actin-7;Arabidopsis	VIT_04s0044g00580	XP_018844743.1	Actin	COG5277: Actin-related protein	KEGG:ath:AT5G09810; KO:K10355	GO:0005618,GO:0009941,GO:0009570,GO:0005856,GO:0005829,GO:0005739,GO:0005730,GO:0005886,GO:0009506,GO:0005524,GO:0005200,GO:0051301,GO:0009733,GO:0009416,GO:0009611,GO:0048364,GO:0010053,GO:0048767,GO:0009845	CC:cell wall; CC:chloroplast envelope; CC:chloroplast stroma; CC:cytoskeleton; CC:cytosol; CC:mitochondrion; CC:nucleolus; CC:plasma membrane; CC:plasmodesma; MF:ATP binding; MF:structural constituent of cytoskeleton; BP:cell division; BP:response to auxin; BP:response to light stimulus; BP:response to wounding; BP:root development; BP:root epidermal cell differentiation; BP:root hair elongation;…	.	.	6.30338e+06	1.24241e+07	8.7673e+06	1.3377e+07	7.07519e+06	8.74892e+06	5.06745e+06	9.08125e+06	5.88525e+06	7.07272e+06	8.61175e+06	3.81211e+06	1.66617e+06	2.85193e+06	6.19299e+06	7.13427e+06	5.89433e+06	4.0132e+06	5.92942e+06	2.37058e+06	5.29096e+06	5.41056e+06	4.79071e+06	2.70292e+06	1.08376e+07	7.02618e+06	8.45375e+06	7.53376e+06	6.88817e+06	1.00662e+07	3.43674e+06	2.89334e+06	8.12438e+06	1.60794e+07	3.46707e+06	5.44139e+06	7.69522e+06	7.51861e+06	7.28336e+06
Jr01_15090	Zinc finger CCCH domain-containing protein 38;Arabidopsis	VIT_18s0001g15570	XP_018859091.1	Zinc finger C-x8-C-x5-C-x3-H type (and similar); RNA-binding, Nab2-type zinc finger	ENOG410ZKTI: zinc finger CCCH domain-containing protein	KEGG:ath:AT3G18640	GO:0003677,GO:0046872	MF:DNA binding; MF:metal ion binding	GO:0046872	MF:metal ion binding	0	0	0	72239.3	0	61744.6	54458.5	65233.6	43677.5	59040.1	0	0	0	42296.5	0	38310.8	54238.6	60663.8	37973.4	43852.1	0	0	0	23292.5	0	41810.8	56239.9	50718.5	74498.2	51609.7	0	0	0	91708	0	74065	60416.7	60865.3	66879.4
Jr01_15230	Probable cinnamyl alcohol dehydrogenase 9;Arabidopsis	VIT_04s0044g00190	XP_018824948.1	Alcohol dehydrogenase GroES-like domain; Zinc-binding dehydrogenase	COG1064: alcohol dehydrogenase	KEGG:ath:AT4G39330; KO:K00083	GO:0048046,GO:0045551,GO:0052747,GO:0008270,GO:0009809,GO:0009735	CC:apoplast; MF:cinnamyl-alcohol dehydrogenase activity; MF:sinapyl alcohol dehydrogenase activity; MF:zinc ion binding; BP:lignin biosynthetic process; BP:response to cytokinin	GO:0055114	BP:oxidation-reduction process	3.95026e+06	3.40082e+06	5.09922e+06	3.61613e+06	6.03161e+06	4.27945e+06	3.8385e+06	4.52641e+06	4.10622e+06	4.33687e+06	4.58845e+06	4.64222e+06	1.9207e+06	4.4526e+06	3.43941e+06	4.71817e+06	3.20961e+06	3.71099e+06	4.07994e+06	1.3238e+06	4.33407e+06	3.95396e+06	4.63784e+06	2.33387e+06	4.3832e+06	3.39785e+06	5.10862e+06	3.82737e+06	3.74477e+06	6.13871e+06	2.33856e+06	2.82073e+06	3.07061e+06	2.30684e+06	2.60025e+06	3.69685e+06	3.23208e+06	4.27741e+06	3.83684e+06
Jr01_15270	Ribonuclease P protein subunit p25-like protein;Mus	VIT_07s0031g02040	XP_018824901.1	Alba	ENOG4111WGZ: ribonuclease P MRP 25kDa	KEGG:mmu:69961; KO:K14525	GO:0005634,GO:0003676	CC:nucleus; MF:nucleic acid binding	GO:0003676	MF:nucleic acid binding	0	0	13163	0	0	11805.5	6325.42	10214.1	0	13793.4	0	0	7793.39	0	0	12258.7	10137.9	9293.34	0	7875.88	0	0	9704.13	0	0	13816.1	15551.1	14333.5	0	17884.1	0	0	12236.8	0	0	12158	12603.5	11007.4	0
Jr01_15290	RNA-binding protein 39;Pongo	VIT_07s0031g02020	XP_018824937.1	linker between RRM2 and RRM3 domains in RBM39 protein; RNA recognition motif. (a.k.a. RRM, RBD, or RNP domain)	ENOG410XP20: RNA binding motif protein	KEGG:pon:100172241; KO:K13091	GO:0016607,GO:0003723,GO:0006397,GO:0008380	CC:nuclear speck; MF:RNA binding; BP:mRNA processing; BP:RNA splicing	GO:0003676	MF:nucleic acid binding	0	33232.6	0	40920.3	64468	0	60971	51950.9	0	0	0	42977.4	0	36099.9	18204.5	0	57250.9	50760.9	0	0	0	38326.1	0	25365.2	28746.1	0	56133.9	51902.8	0	0	0	64666.3	0	87632.1	88678.3	0	47219.3	53463.9	0
Jr01_15310	Ribonucleoside-diphosphate reductase large subunit {ECO:0000303|PubMed:10542051};Arabidopsis	VIT_07s0031g01990	XP_018806772.1	ATP cone domain; Ribonucleotide reductase, all-alpha domain; Ribonucleotide reductase, barrel domain	COG0209: Provides the precursors necessary for DNA synthesis. Catalyzes the biosynthesis of deoxyribonucleotides from the corresponding ribonucleotides (By similarity)	KEGG:ath:AT2G21790; KO:K10807	GO:0005971,GO:0005524,GO:0004748,GO:0009202,GO:0009263,GO:0006260,GO:0046686	CC:ribonucleoside-diphosphate reductase complex; MF:ATP binding; MF:ribonucleoside-diphosphate reductase activity, thioredoxin disulfide as acceptor; BP:deoxyribonucleoside triphosphate biosynthetic process; BP:deoxyribonucleotide biosynthetic process; BP:DNA replication; BP:response to cadmium ion	GO:0004748,GO:0005524,GO:0006260,GO:0055114	MF:ribonucleoside-diphosphate reductase activity, thioredoxin disulfide as acceptor; MF:ATP binding; BP:DNA replication; BP:oxidation-reduction process	0	0	0	0	21332.5	15074	0	0	0	0	0	0	0	0	8038.86	10970.3	0	0	0	0	0	0	0	0	13812	12625.3	0	0	0	0	0	0	0	0	16433.9	13871.1	0	0	0
Jr01_15330	.	.	.	.	.	.	.	.	.	.	418935	358708	419976	731876	545675	631802	363753	571857	585583	658205	624636	653190	417413	526879	389198	515150	582533	610152	508701	238610	584380	367199	411109	318748	487379	371441	663208	484404	530036	478331	540656	667220	564796	596686	687982	629540	558647	428127	567974
Jr01_15570	Protein DDB_G0268328;Dictyostelium	VIT_07s0031g01810	XP_018839804.1	Spatacsin C-terminus	ENOG410XR4T: spastic paraplegia 11 (autosomal recessive)	KEGG:ddi:DDB_G0268328; KO:K19026	.	.	.	.	0	0	0	68321.5	0	56272.5	0	70254.3	41097.4	81968.2	0	0	0	49023.1	0	44383.1	0	56480.7	68301.4	26375.3	0	0	0	31301.6	0	51587.7	0	56737.1	46585.6	68701.4	0	0	0	64623.7	0	55416.1	0	28132.6	85975.3
Jr01_15660	protein SLOW GREEN 1, chloroplastic {ECO:0000303|PubMed:24420572};Arabidopsis	VIT_07s0031g01760	XP_018839818.1	Tetratricopeptide repeat; Tetratricopeptide repeat; PPR repeat	ENOG4111FF7: repeat protein	KEGG:ath:AT3G18420	GO:0009507,GO:0009941,GO:0009536,GO:0009658	CC:chloroplast; CC:chloroplast envelope; CC:plastid; BP:chloroplast organization	GO:0005515	MF:protein binding	70048.5	91967.6	134622	135066	80445.8	124876	58620.2	85810.7	0	127870	102405	86805.2	88757.2	69506.6	105372	50570.7	98013	117673	0	67282.6	73210.3	67171	79259.6	36935.7	214130	85414.1	100529	81803.4	0	121313	138329	109311	99144.9	283928	94465	123507	122852	109063	0
Jr01_15670	Probable ATP synthase 24 kDa subunit, mitochondrial;Arabidopsis	VIT_07s0031g01740	XP_018839819.1	Mitochondrial ATP synthase subunit	ENOG410Y0FV: ATP synthase 24 kDa subunit	KEGG:ath:AT2G21870	GO:0009507,GO:0016020,GO:0005753,GO:0005739,GO:0005730,GO:0045263,GO:0050897,GO:0005507,GO:0008270,GO:0006811,GO:0009555	CC:chloroplast; CC:membrane; CC:mitochondrial proton-transporting ATP synthase complex; CC:mitochondrion; CC:nucleolus; CC:proton-transporting ATP synthase complex, coupling factor F(o); MF:cobalt ion binding; MF:copper ion binding; MF:zinc ion binding; BP:ion transport; BP:pollen development	GO:0009555	BP:pollen development	2.28813e+06	2.84017e+06	4.76757e+06	5.42292e+06	3.61544e+06	5.94929e+06	2.89418e+06	4.56588e+06	5.40753e+06	4.41118e+06	5.15493e+06	4.98847e+06	5.31095e+06	4.64525e+06	3.53803e+06	6.27008e+06	5.50991e+06	5.47269e+06	3.80956e+06	4.50515e+06	3.32331e+06	2.85503e+06	3.52702e+06	3.04996e+06	3.20754e+06	3.19407e+06	4.82238e+06	3.56736e+06	3.55983e+06	3.24974e+06	7.06027e+06	7.25695e+06	7.28382e+06	3.85353e+06	6.50607e+06	4.42045e+06	6.45805e+06	4.74557e+06	4.59401e+06
Jr01_15830	.	VIT_07s0031g01690	XP_018810759.1	.	.	.	.	.	.	.	310432	201519	178072	194102	159369	163361	303432	205597	257324	286658	268622	172948	365038	199296	173048	358520	272787	360418	201902	526258	175020	198253	242169	286929	263180	141772	243080	273484	179089	236526	163008	246475	210870	127495	284035	276159	144576	142847	306572
Jr01_15990	Protein HEAT INTOLERANT 4 {ECO:0000303|PubMed:23408827};Arabidopsis	VIT_07s0031g01480	XP_018835895.1	.	ENOG4111F6X: atp gtp binding protein	KEGG:ath:AT5G10010	GO:0010369,GO:0005730,GO:0010286,GO:0060969,GO:1900034,GO:1901651,GO:0009408	CC:chromocenter; CC:nucleolus; BP:heat acclimation; BP:negative regulation of gene silencing; BP:regulation of cellular response to heat; BP:regulation of mitotic chromosome decondensation; BP:response to heat	.	.	146884	0	208552	0	211759	149679	104376	140294	168242	0	117208	0	52876.4	0	89211.2	133055	135155	139469	189872	0	171116	0	142784	0	121363	130787	152832	152169	160428	0	160391	0	130863	0	172672	194916	159408	169016	119270
Jr01_16190	Alanine--glyoxylate aminotransferase 2 homolog 1, mitochondrial;Arabidopsis	VIT_07s0031g01330	XP_018809613.1	Aminotransferase class-III	COG0160: transaminase activity	KEGG:ath:AT4G39660; KO:K00827	GO:0016020,GO:0005739,GO:0005774,GO:0008453,GO:0030170,GO:0008270,GO:0009853,GO:0046686	CC:membrane; CC:mitochondrion; CC:vacuolar membrane; MF:alanine-glyoxylate transaminase activity; MF:pyridoxal phosphate binding; MF:zinc ion binding; BP:photorespiration; BP:response to cadmium ion	GO:0008483,GO:0030170	MF:transaminase activity; MF:pyridoxal phosphate binding	3.39868e+06	4.02087e+06	4.06264e+06	4.68241e+06	3.27357e+06	3.72449e+06	3.06522e+06	4.06957e+06	3.70188e+06	4.25278e+06	3.80555e+06	3.87377e+06	1.11421e+06	2.16364e+06	3.2488e+06	3.04571e+06	3.15476e+06	3.6508e+06	3.28834e+06	1.64724e+06	3.53997e+06	3.37602e+06	3.12102e+06	2.2011e+06	3.68322e+06	2.73515e+06	3.78912e+06	3.34415e+06	2.99521e+06	4.73649e+06	2.97353e+06	2.76763e+06	4.44612e+06	6.52914e+06	4.46089e+06	4.26561e+06	4.1883e+06	2.91792e+06	6.29246e+06
Jr01_16220	UBP1-associated protein 2B;Arabidopsis	VIT_07s0031g01290	XP_018850847.1	RNA recognition motif. (a.k.a. RRM, RBD, or RNP domain); RNA recognition motif. (a.k.a. RRM, RBD, or RNP domain)	COG0724: Rna-binding protein	KEGG:ath:AT2G41060; KO:K12741	GO:0005634,GO:0003723,GO:0008219,GO:0006952,GO:0009693,GO:0010150	CC:nucleus; MF:RNA binding; BP:cell death; BP:defense response; BP:ethylene biosynthetic process; BP:leaf senescence	GO:0003676	MF:nucleic acid binding	0	0	0	0	0	145258	105492	0	115093	0	0	0	0	0	0	112439	114066	0	97172.4	0	0	0	0	0	0	92229.6	122859	0	98651.2	0	0	0	0	0	0	95609.4	100829	0	76946.3
Jr01_16280	Apoptotic chromatin condensation inducer in the nucleus;Homo	VIT_07s0031g01210	XP_018850841.1	SAP domain; RNSP1-SAP18 binding (RSB) motif	ENOG4111HR1: Apoptotic chromatin condensation inducer 1	KEGG:hsa:22985; KO:K12875	GO:0061574,GO:0005829,GO:0016607,GO:0005730,GO:0005654,GO:0005634,GO:0005886,GO:0016887,GO:0019899,GO:0003676,GO:0003723,GO:0030263,GO:0030218,GO:0006397,GO:0048025,GO:0043065,GO:0045657,GO:0008380	CC:ASAP complex; CC:cytosol; CC:nuclear speck; CC:nucleolus; CC:nucleoplasm; CC:nucleus; CC:plasma membrane; MF:ATPase activity; MF:enzyme binding; MF:nucleic acid binding; MF:RNA binding; BP:apoptotic chromosome condensation; BP:erythrocyte differentiation; BP:mRNA processing; BP:negative regulation of mRNA splicing, via spliceosome; BP:positive regulation of apoptotic process; BP:positive regul…	.	.	3.98086e+06	3.6297e+06	6.6653e+06	5.29906e+06	6.51439e+06	5.49942e+06	4.19832e+06	5.45645e+06	5.32514e+06	5.59264e+06	4.91515e+06	4.96532e+06	3.38846e+06	4.08093e+06	3.81591e+06	5.65838e+06	5.12773e+06	4.90521e+06	3.98773e+06	2.69404e+06	3.7481e+06	3.4529e+06	4.33802e+06	2.99116e+06	4.5658e+06	3.4588e+06	4.97483e+06	3.91831e+06	3.76876e+06	4.50747e+06	6.27188e+06	6.39492e+06	4.52765e+06	5.8331e+06	6.11884e+06	5.78197e+06	5.77711e+06	6.61889e+06	6.17145e+06
Jr01_16350	MICOS complex subunit MIC60;Uncinocarpus	VIT_07s0031g01190	XP_018850838.1	Mitochondrial inner membrane protein	ENOG410Y49V: Multifunctional regulator of mitochondrial architecture and protein biogenesis. May act in concert with ATP synthase dimers to generate inner membrane structure and consequently normal mitochondrial morphology. Plays a role in keeping cristae membranes connected to the inner boundary membrane. Promotes protein import via the mitochondrial intermembrane space assembly (MIA) pathway (B…	KEGG:ure:UREG_02759; KO:K17785	GO:0016021,GO:0005743	CC:integral component of membrane; CC:mitochondrial inner membrane	.	.	2.37401e+06	3.00115e+06	5.55611e+06	4.73144e+06	4.57423e+06	4.02963e+06	3.00336e+06	3.46831e+06	3.65553e+06	3.77755e+06	4.10817e+06	3.65394e+06	1.49161e+06	2.49415e+06	2.32484e+06	4.44382e+06	3.3084e+06	3.64565e+06	3.14376e+06	1.58064e+06	2.12339e+06	2.3906e+06	2.71211e+06	1.82573e+06	2.76809e+06	2.06734e+06	3.21185e+06	2.65107e+06	2.47416e+06	3.35807e+06	5.1922e+06	4.57912e+06	4.04766e+06	6.43999e+06	4.57662e+06	4.02717e+06	5.12954e+06	5.21191e+06	3.89025e+06
Jr01_16450	Bifunctional aspartate aminotransferase and glutamate/aspartate-prephenate aminotransferase;Petunia	VIT_07s0031g00980	XP_018850824.1	Aminotransferase class I and II	.	.	GO:0009507,GO:0033853,GO:0033854,GO:0042802,GO:0004069,GO:0030170,GO:0009095,GO:0009094	CC:chloroplast; MF:aspartate-prephenate aminotransferase activity; MF:glutamate-prephenate aminotransferase activity; MF:identical protein binding; MF:L-aspartate:2-oxoglutarate aminotransferase activity; MF:pyridoxal phosphate binding; BP:aromatic amino acid family biosynthetic process, prephenate pathway; BP:L-phenylalanine biosynthetic process	GO:0030170,GO:0009058	MF:pyridoxal phosphate binding; BP:biosynthetic process	475402	478248	659934	875406	526268	769840	384164	839206	685377	1.09849e+06	608366	845779	273441	555248	661518	722926	796740	755189	729247	309020	345559	470476	608108	509220	614382	492401	870919	661485	408932	706579	1.07263e+06	668418	719061	784447	688523	595143	563870	484437	1.42361e+06
Jr01_16490	Inositol-3-phosphate synthase;Nicotiana	VIT_07s0031g00920	XP_018850822.1	Myo-inositol-1-phosphate synthase; Myo-inositol-1-phosphate synthase	.	.	GO:0005737,GO:0004512,GO:0006021,GO:0008654	CC:cytoplasm; MF:inositol-3-phosphate synthase activity; BP:inositol biosynthetic process; BP:phospholipid biosynthetic process	GO:0004512,GO:0006021,GO:0008654	MF:inositol-3-phosphate synthase activity; BP:inositol biosynthetic process; BP:phospholipid biosynthetic process	654344	533014	0	647063	437945	308171	554077	311808	432323	392745	316949	240703	0	198125	241808	436158	384234	420232	353739	521190	463733	523726	0	358733	528206	356646	408452	443352	333094	482472	228515	312645	0	276936	297914	331718	340168	465125	638013
Jr01_16510	3-hydroxyacyl-[acyl-carrier-protein] dehydratase FabZ {ECO:0000255|HAMAP-Rule:MF_00406};Thermosynechococcus	VIT_00s0357g00020	XP_018850818.1	FabA-like domain; MaoC like domain	COG0764: Involved in unsaturated fatty acids biosynthesis. Catalyzes the dehydration of short chain beta-hydroxyacyl-ACPs and long chain saturated and unsaturated beta-hydroxyacyl-ACPs (By similarity)	KEGG:tel:tlr1791; KO:K02372	GO:0005737,GO:0008659,GO:0047451,GO:0006633,GO:0009245	CC:cytoplasm; MF:(3R)-hydroxymyristoyl-[acyl-carrier-protein] dehydratase activity; MF:3-hydroxyoctanoyl-[acyl-carrier-protein] dehydratase activity; BP:fatty acid biosynthetic process; BP:lipid A biosynthetic process	.	.	0	360259	536404	0	431785	539773	390071	466409	423904	343838	0	375478	164144	0	760276	423185	354503	392679	416382	139039	0	361242	331303	0	471770	456291	568107	369442	410104	596148	0	367443	897244	0	300963	415621	566594	619828	304020
Jr01_16520	Probable glucan 1,3-beta-glucosidase A;Aspergillus	VIT_00s0895g00010	XP_018850817.1	Cellulase (glycosyl hydrolase family 5)	.	KEGG:ani:AN4052.2; KO:K01210	GO:0009986,GO:0005576,GO:0004338,GO:0046872,GO:0071555,GO:0006073,GO:0009251	CC:cell surface; CC:extracellular region; MF:glucan exo-1,3-beta-glucosidase activity; MF:metal ion binding; BP:cell wall organization; BP:cellular glucan metabolic process; BP:glucan catabolic process	GO:0004553,GO:0005975	MF:hydrolase activity, hydrolyzing O-glycosyl compounds; BP:carbohydrate metabolic process	2.438e+06	2.79824e+06	3.34451e+06	2.74452e+06	3.68732e+06	3.18568e+06	2.36564e+06	3.18118e+06	2.49815e+06	4.01568e+06	3.23897e+06	3.53788e+06	1.03712e+06	3.66594e+06	3.02589e+06	3.40825e+06	2.86884e+06	3.83817e+06	2.83045e+06	2.03689e+06	4.87509e+06	4.51223e+06	4.38551e+06	3.02649e+06	4.387e+06	3.17854e+06	5.45282e+06	3.78251e+06	4.07557e+06	4.56888e+06	2.23426e+06	2.09607e+06	2.16925e+06	1.9617e+06	1.83889e+06	2.69929e+06	2.0843e+06	2.07934e+06	4.52709e+06
Jr01_16780	Annexin D2;Arabidopsis	VIT_18s0001g05530	XP_018850787.1	Annexin; Annexin; Annexin; Annexin	ENOG410XPUN: annexin A7	KEGG:ath:AT5G65020; KO:K17098	GO:0048046,GO:0005829,GO:0016020,GO:0005634,GO:0009579,GO:0005524,GO:0005509,GO:0005544,GO:0005507,GO:0004601,GO:0042803,GO:0008270,GO:0110128,GO:0015774,GO:0080022,GO:0009409,GO:0009408,GO:0009651,GO:0009414	CC:apoplast; CC:cytosol; CC:membrane; CC:nucleus; CC:thylakoid; MF:ATP binding; MF:calcium ion binding; MF:calcium-dependent phospholipid binding; MF:copper ion binding; MF:peroxidase activity; MF:protein homodimerization activity; MF:zinc ion binding; BP:phloem sucrose unloading; BP:polysaccharide transport; BP:primary root development; BP:response to cold; BP:response to heat; BP:response to sa…	GO:0005509,GO:0005544	MF:calcium ion binding; MF:calcium-dependent phospholipid binding	5.03375e+06	8.1364e+06	9.2017e+06	1.15502e+07	5.89221e+06	1.10617e+07	6.59186e+06	1.16119e+07	9.5376e+06	1.13533e+07	1.24216e+07	1.10974e+07	3.08268e+06	8.5345e+06	1.27726e+07	9.98254e+06	9.6489e+06	9.03989e+06	8.59061e+06	3.58834e+06	1.02584e+07	9.29969e+06	9.96148e+06	7.80132e+06	8.29501e+06	8.9301e+06	1.14133e+07	1.0218e+07	9.17514e+06	1.03669e+07	8.3429e+06	7.93908e+06	9.84777e+06	7.81048e+06	8.98411e+06	7.73357e+06	1.06079e+07	4.99183e+06	7.04436e+06
Jr01_16830	Asparagine synthetase [glutamine-hydrolyzing] 3;Arabidopsis	VIT_06s0004g06830	XP_018847046.1	Glutamine amidotransferase domain; Glutamine amidotransferase domain; Aluminium induced protein; Asparagine synthase; Asparagine synthase	COG0367: asparagine synthetase	KEGG:ath:AT5G10240; KO:K01953	GO:0005829,GO:0004066,GO:0005524,GO:0042803,GO:0006529,GO:0006541,GO:0070981	CC:cytosol; MF:asparagine synthase (glutamine-hydrolyzing) activity; MF:ATP binding; MF:protein homodimerization activity; BP:asparagine biosynthetic process; BP:glutamine metabolic process; BP:L-asparagine biosynthetic process	GO:0004066,GO:0006529	MF:asparagine synthase (glutamine-hydrolyzing) activity; BP:asparagine biosynthetic process	183547	0	356783	0	367254	301936	222403	358871	361573	383632	319772	0	86223.7	0	215302	222202	257329	265722	232510	103903	294826	0	224436	0	401262	187871	321324	273978	152924	324776	143259	0	266034	0	202843	324846	249702	188921	717418
Jr01_16930	Cyclin-dependent kinase C-1;Arabidopsis	VIT_06s0009g01800	XP_018847034.1	Protein kinase domain; Protein tyrosine kinase	ENOG410XPIR: Cyclin-Dependent Kinase	KEGG:ath:AT5G10270; KO:K08819	GO:0000307,GO:0005829,GO:0000790,GO:0005634,GO:0005524,GO:0004693,GO:0016301,GO:0008353,GO:0048366,GO:0070816,GO:0032968,GO:0006468,GO:0009615	CC:cyclin-dependent protein kinase holoenzyme complex; CC:cytosol; CC:nuclear chromatin; CC:nucleus; MF:ATP binding; MF:cyclin-dependent protein serine/threonine kinase activity; MF:kinase activity; MF:RNA polymerase II CTD heptapeptide repeat kinase activity; BP:leaf development; BP:phosphorylation of RNA polymerase II C-terminal domain; BP:positive regulation of transcription elongation from RN…	GO:0004672,GO:0005524,GO:0006468	MF:protein kinase activity; MF:ATP binding; BP:protein phosphorylation	55012.4	0	0	0	85189.3	73951.9	60087.6	69160.9	66716.2	90628.6	71044.1	0	0	0	78476.6	52772.9	59924.8	73057.4	71537.4	38626.6	60250.8	0	0	0	55393.9	53081.7	89686.1	62366.4	47549.4	100052	56887.5	0	0	0	69545.2	86367.8	58249.9	60116.1	98641.5
Jr01_16950	Ubiquitin carboxyl-terminal hydrolase 3;Arabidopsis	VIT_07s0141g00230	XP_018847037.1	Ubiquitin carboxyl-terminal hydrolase; Ubiquitin carboxyl-terminal hydrolase	ENOG410XQ81: ubiquitin carboxyl-terminal hydrolase	KEGG:ath:AT4G39910; KO:K11842	GO:0005634,GO:0004197,GO:0004843,GO:0016579,GO:0006511	CC:nucleus; MF:cysteine-type endopeptidase activity; MF:thiol-dependent ubiquitin-specific protease activity; BP:protein deubiquitination; BP:ubiquitin-dependent protein catabolic process	GO:0036459,GO:0016579	MF:thiol-dependent ubiquitinyl hydrolase activity; BP:protein deubiquitination	0	0	141524	0	0	143666	99664.2	0	0	0	0	0	79816.4	0	0	104798	137100	0	0	0	0	0	114807	0	0	116370	160742	0	0	0	0	0	159562	0	0	168561	136778	0	0
Jr01_17030	.	VIT_00s0324g00030	XP_018860348.1	Wall-associated receptor kinase galacturonan-binding; Wall-associated receptor kinase C-terminal	.	.	.	.	GO:0030247	MF:polysaccharide binding	90100.3	119351	142653	104049	164495	117914	114044	137801	89667.8	74548	169745	136776	44698.6	112561	87832.6	75066.8	128750	115973	146386	118534	90573.5	153212	134638	85577.5	126264	111817	113267	98290.7	107513	144167	71737.6	63969.8	60921.5	86675.5	118154	137274	84864.9	70448.1	123583
Jr01_17040	Chaperone protein dnaJ A6, chloroplastic {ECO:0000305};Arabidopsis	VIT_00s0324g00040	XP_018860345.1	DnaJ domain; DnaJ C terminal domain; DnaJ central domain	COG0484: ATP binding to DnaK triggers the release of the substrate protein, thus completing the reaction cycle. Several rounds of ATP-dependent interactions between DnaJ, DnaK and GrpE are required for fully efficient folding. Also involved, together with DnaK and GrpE, in the DNA replication of plasmids through activation of initiation proteins (By similarity)	KEGG:ath:AT2G22360; KO:K03686	GO:0009507,GO:0009941,GO:0009535,GO:0005737,GO:0005524,GO:0031072,GO:0046872,GO:0051082,GO:0051085,GO:0042026,GO:0009408	CC:chloroplast; CC:chloroplast envelope; CC:chloroplast thylakoid membrane; CC:cytoplasm; MF:ATP binding; MF:heat shock protein binding; MF:metal ion binding; MF:unfolded protein binding; BP:chaperone cofactor-dependent protein refolding; BP:protein refolding; BP:response to heat	GO:0031072,GO:0051082	MF:heat shock protein binding; MF:unfolded protein binding	622753	628488	766281	692430	808921	702974	598755	591268	659262	776609	613560	608690	527641	608919	437390	616374	584657	635104	593561	444045	565960	468987	538362	343255	524733	467956	669821	516489	452811	680213	588225	694425	644769	585898	633953	674975	617783	801922	1.07587e+06
Jr01_17110	.	VIT_00s0391g00060	XP_018852618.1	.	.	.	.	.	.	.	0	0	0	0	0	0	0	0	0	283044	0	0	0	0	0	0	0	0	0	300482	0	0	0	0	0	0	0	0	0	350431	0	0	0	0	0	0	0	0	0
Jr01_17120	Phospho-2-dehydro-3-deoxyheptonate aldolase 1, chloroplastic;Lycopersicon	VIT_00s0391g00070	XP_018842906.1	Class-II DAHP synthetase family	COG3200: phospho-2-dehydro-3-deoxyheptonate aldolase	.	GO:0009507,GO:0003849,GO:0009073,GO:0009423	CC:chloroplast; MF:3-deoxy-7-phosphoheptulonate synthase activity; BP:aromatic amino acid family biosynthetic process; BP:chorismate biosynthetic process	GO:0003849,GO:0009073	MF:3-deoxy-7-phosphoheptulonate synthase activity; BP:aromatic amino acid family biosynthetic process	0	0	0	0	120852	154760	102516	135527	0	0	0	0	0	0	92263.5	112988	158559	104797	0	0	0	0	0	0	192423	59109.7	120671	115515	0	0	0	0	0	0	52960.9	118804	77794.4	120422	0
Jr01_17130	Polyadenylate-binding protein 3 {ECO:0000303|PubMed:18479511};Arabidopsis	VIT_00s1351g00010	XP_018852620.1	RNA recognition motif. (a.k.a. RRM, RBD, or RNP domain)	ENOG4111PFV: Polyadenylate-binding protein	KEGG:ath:AT5G10350; KO:K14396	GO:0016607,GO:0005634,GO:0005774,GO:0008143,GO:0043621	CC:nuclear speck; CC:nucleus; CC:vacuolar membrane; MF:poly(A) binding; MF:protein self-association	GO:0003676	MF:nucleic acid binding	103562	0	0	0	0	129303	112486	121804	146602	99703	141003	0	0	0	0	110548	118511	105033	97354.2	100033	97026.7	0	0	0	0	77874	141365	91072.8	81898.6	150557	92865.4	0	0	0	0	157282	105496	130215	186619
Jr01_17150	Ras-related protein Rab11A;Lotus	VIT_07s0191g00030	XP_018852621.1	ADP-ribosylation factor family; Ras family; Ras of Complex, Roc, domain of DAPkinase; 50S ribosome-binding GTPase	.	.	GO:0005886,GO:0005525,GO:0003924	CC:plasma membrane; MF:GTP binding; MF:GTPase activity	GO:0005525,GO:0003924	MF:GTP binding; MF:GTPase activity	0	0	0	0	0	196290	102728	0	222178	313211	0	0	0	0	0	167158	197789	0	199873	81047.3	0	0	0	0	0	144746	276300	0	235570	224821	0	0	0	0	0	263231	147690	0	299708
Jr01_17180	Peroxidase 17;Arabidopsis	VIT_07s0191g00050	XP_018847770.1	Peroxidase	ENOG410YF4C: peroxidase	KEGG:ath:AT2G22420; KO:K00430	GO:0005829,GO:0005576,GO:0009505,GO:0005773,GO:0020037,GO:0046872,GO:0004601,GO:0042744,GO:0009809,GO:0006979,GO:0010228	CC:cytosol; CC:extracellular region; CC:plant-type cell wall; CC:vacuole; MF:heme binding; MF:metal ion binding; MF:peroxidase activity; BP:hydrogen peroxide catabolic process; BP:lignin biosynthetic process; BP:response to oxidative stress; BP:vegetative to reproductive phase transition of meristem	GO:0004601,GO:0020037,GO:0006979,GO:0055114	MF:peroxidase activity; MF:heme binding; BP:response to oxidative stress; BP:oxidation-reduction process	5.55995e+06	5.50006e+06	8.07318e+06	6.78554e+06	6.8161e+06	6.43743e+06	4.37875e+06	6.06918e+06	4.56084e+06	6.59531e+06	4.30945e+06	3.98727e+06	1.77524e+06	4.83689e+06	3.92611e+06	6.81792e+06	6.32924e+06	6.35696e+06	4.22317e+06	4.08532e+06	9.7261e+06	7.41351e+06	6.38359e+06	4.26772e+06	7.79064e+06	5.85352e+06	8.93402e+06	6.52523e+06	8.43675e+06	8.05927e+06	4.26034e+06	3.6631e+06	3.70652e+06	3.5911e+06	4.21626e+06	3.87965e+06	3.5242e+06	3.2955e+06	3.65733e+06
Jr01_17190	40S ribosomal protein S6;Asparagus	VIT_03s0017g01350	XP_018847771.1	Ribosomal protein S6e	.	.	GO:0005840,GO:0003735,GO:0006412	CC:ribosome; MF:structural constituent of ribosome; BP:translation	GO:0003735,GO:0006412,GO:0005622,GO:0005840	MF:structural constituent of ribosome; BP:translation; CC:intracellular; CC:ribosome	1.39123e+06	1.68406e+06	2.13967e+06	1.57814e+06	1.45447e+06	1.32371e+06	1.32201e+06	853849	1.61584e+06	2.63351e+06	1.59189e+06	2.04898e+06	391483	1.21084e+06	1.68122e+06	1.0089e+06	1.51711e+06	1.9624e+06	1.21486e+06	532057	1.79449e+06	1.38994e+06	1.21659e+06	912791	1.03631e+06	890871	1.58271e+06	1.21142e+06	1.18167e+06	1.32256e+06	1.02776e+06	1.12798e+06	1.84697e+06	2.09442e+06	1.9169e+06	2.24218e+06	1.29729e+06	1.57846e+06	2.5435e+06
Jr01_17230	Histone H3.3;Vitis	VIT_18s0001g13680	XP_018849002.1	Core histone H2A/H2B/H3/H4	COG2036: Core component of nucleosome. Nucleosomes wrap and compact DNA into chromatin, limiting DNA accessibility to the cellular machineries which require DNA as a template. Histones thereby play a central role in transcription regulation, DNA repair, DNA replication and chromosomal stability. DNA accessibility is regulated via a complex set of post-translational modifications of histones, also…	KEGG:vvi:100248958; KEGG:vvi:100257369`KEGG:vvi:100265845`KEGG:vvi:100855220`KO:K11253	GO:0000786,GO:0005634,GO:0003677,GO:0046982	CC:nucleosome; CC:nucleus; MF:DNA binding; MF:protein heterodimerization activity	GO:0003677,GO:0000786	MF:DNA binding; CC:nucleosome	7.79305e+06	7.36132e+06	1.15793e+07	9.90727e+06	1.16236e+07	1.03811e+07	5.50776e+06	8.25051e+06	7.71087e+06	1.15777e+07	9.12076e+06	9.10452e+06	2.02215e+06	8.99444e+06	1.31138e+07	7.37435e+06	9.83179e+06	1.05458e+07	1.21749e+07	3.89146e+06	1.72035e+07	1.00509e+07	1.21657e+07	6.4085e+06	1.01172e+07	1.02076e+07	1.46993e+07	7.60774e+06	1.32098e+07	9.33715e+06	8.83223e+06	8.11168e+06	1.44e+07	1.27277e+07	1.24676e+07	1.32912e+07	9.01536e+06	1.40243e+07	7.44286e+06
Jr01_17370	Probable methionine--tRNA ligase;Oryza sativa	VIT_07s0095g00760	XP_018847750.1	tRNA synthetases class I (M)	COG0073: Is required not only for elongation of protein synthesis but also for the initiation of all mRNA translation through initiator tRNA(fMet) aminoacylation (By similarity)`COG0143^Is required not only for elongation of protein synthesis but also for the initiation of all mRNA translation through initiator tRNA(fMet) aminoacylation (By similarity)	KEGG:osa:4341140; KO:K01874	GO:0005829,GO:0005524,GO:0004825,GO:0000049,GO:0006431	CC:cytosol; MF:ATP binding; MF:methionine-tRNA ligase activity; MF:tRNA binding; BP:methionyl-tRNA aminoacylation	GO:0000166,GO:0004812,GO:0005524,GO:0006418	MF:nucleotide binding; MF:aminoacyl-tRNA ligase activity; MF:ATP binding; BP:tRNA aminoacylation for protein translation	0	154370	0	0	93932.9	136211	115007	129745	163890	214624	0	168414	0	0	192671	123185	142277	160398	103071	62278.2	0	125707	0	0	199192	140916	155613	161088	43215.5	173327	0	114767	0	0	129475	149512	172233	121595	396358
Jr01_17380	GPI transamidase component PIG-S;Bos	VIT_07s0095g00740	XP_018847749.1	Phosphatidylinositol-glycan biosynthesis class S protein	ENOG410XR9U: phosphatidylinositol glycan anchor biosynthesis, class S	KEGG:bta:504583; KO:K05291	GO:0042765,GO:0016255	CC:GPI-anchor transamidase complex; BP:attachment of GPI anchor to protein	GO:0016255,GO:0042765	BP:attachment of GPI anchor to protein; CC:GPI-anchor transamidase complex	0	101757	71090.1	0	0	92465	0	0	0	109350	0	97515.7	68931.6	0	0	81246.6	0	0	0	66943.9	0	85912.8	94627.4	0	0	75833.9	0	0	0	101673	0	95230.1	79307.5	0	0	120951	0	0	0
Jr01_17400	SEC23-interacting protein;Homo	VIT_07s0095g00730	XP_018818043.1	SAM domain (Sterile alpha motif); SAM domain (Sterile alpha motif)	ENOG410YDSX: DDHD domain containing	KEGG:hsa:11196	GO:0030134,GO:0005737,GO:0005829,GO:0005783,GO:0005793,GO:0012507,GO:0005794,GO:0000139,GO:0043231,GO:0046872,GO:0004620,GO:0003723,GO:0048208,GO:0006888,GO:0007030,GO:0006886	CC:COPII-coated ER to Golgi transport vesicle; CC:cytoplasm; CC:cytosol; CC:endoplasmic reticulum; CC:endoplasmic reticulum-Golgi intermediate compartment; CC:ER to Golgi transport vesicle membrane; CC:Golgi apparatus; CC:Golgi membrane; CC:intracellular membrane-bounded organelle; MF:metal ion binding; MF:phospholipase activity; MF:RNA binding; BP:COPII vesicle coating; BP:endoplasmic reticulum …	GO:0005515	MF:protein binding	67406.1	59868.5	123191	104370	74746.4	107257	0	116870	110743	110255	105504	98094.6	61916.9	102276	116062	123764	0	117205	88835.8	81659.8	77374.6	68015.9	75038	55760.1	160009	60700.4	0	91923.1	74651.5	75246.3	126589	159386	139822	89064.7	117474	118493	0	94462.2	51685.1
Jr01_17510	Small ubiquitin-related modifier 2;Arabidopsis	VIT_00s0186g00080	XP_018847733.1	Ubiquitin-2 like Rad60 SUMO-like; Ubiquitin family	.	KEGG:ath:AT5G55160; KO:K12160	GO:0005737,GO:0005634,GO:0031386,GO:0044389,GO:0016925	CC:cytoplasm; CC:nucleus; MF:protein tag; MF:ubiquitin-like protein ligase binding; BP:protein sumoylation	GO:0005515	MF:protein binding	982031	0	0	0	0	1.2903e+06	706229	1.23533e+06	1.3907e+06	938208	1.62343e+06	0	0	0	0	1.10433e+06	1.38035e+06	1.4773e+06	895765	1.28978e+06	768165	0	0	0	0	772297	1.10658e+06	874615	401002	955475	1.85443e+06	0	0	0	0	1.68084e+06	1.87778e+06	1.0342e+06	2.36313e+06
Jr01_17670	Cytochrome b5, seed isoform;Nicotiana	VIT_07s0005g06290	XP_018840715.1	Cytochrome b5-like Heme/Steroid binding domain	.	KEGG:nta:107812972	GO:0005789,GO:0016021,GO:0031090,GO:0020037,GO:0046872,GO:0055114	CC:endoplasmic reticulum membrane; CC:integral component of membrane; CC:organelle membrane; MF:heme binding; MF:metal ion binding; BP:oxidation-reduction process	.	.	0	0	199560	0	0	211868	196425	0	327869	0	0	0	128822	0	0	287213	225143	0	301841	0	0	0	233557	0	0	170477	316268	0	225341	0	0	0	230899	0	0	311460	176259	0	209009
Jr01_17690	.	VIT_07s0005g06310	XP_018840717.1	BSD domain	.	.	.	.	.	.	0	0	0	0	0	139967	0	0	0	0	0	0	0	0	0	160517	0	0	0	0	0	0	0	0	0	121937	0	0	0	0	0	0	0	0	0	159563	0	0	0
Jr01_17760	Desumoylating isopeptidase 1;Xenopus	VIT_07s0005g06420	XP_018840728.1	PPPDE putative peptidase domain	.	KEGG:xla:444727; KO:K22762	GO:0005737,GO:0005634,GO:0008233	CC:cytoplasm; CC:nucleus; MF:peptidase activity	.	.	0	0	0	0	0	44464.6	34281.3	0	0	0	0	0	0	0	0	33610.3	41807.5	0	0	0	0	0	0	0	0	35855.1	54384.2	0	0	0	0	0	0	0	0	44576	30671.6	0	0
Jr01_17830	Uncharacterized protein At4g13200, chloroplastic;Arabidopsis	VIT_07s0005g05850	XP_018840733.1	.	ENOG410ZQ8I: NA	KEGG:ath:AT4G13200	GO:0009507,GO:0009535,GO:0010287,GO:0009579	CC:chloroplast; CC:chloroplast thylakoid membrane; CC:plastoglobule; CC:thylakoid	.	.	44062.1	33605.5	40932.4	68218.1	33194.5	76014	54085.5	93116.4	96537.7	93645.7	98261.3	76875.2	102128	82877.6	99454.7	90069.8	95721.1	123831	74877.9	69572.1	85351.2	54607.1	62617.8	33400	102334	89863.2	127590	91224.8	66845.8	116976	88870.8	81014	145583	149437	105028	107175	71285.5	46447.8	166230
Jr01_17840	Putative vesicle-associated membrane protein 726;Arabidopsis	VIT_07s0005g05790	XP_018840734.1	Regulated-SNARE-like domain; Synaptobrevin	COG5143: Vesicle-associated membrane protein	KEGG:ath:AT1G04760; KO:K08511	GO:0009507,GO:0031901,GO:0005768,GO:0016021,GO:0005886,GO:0031201,GO:0005484,GO:0000149,GO:0006887,GO:0015031,GO:0006906	CC:chloroplast; CC:early endosome membrane; CC:endosome; CC:integral component of membrane; CC:plasma membrane; CC:SNARE complex; MF:SNAP receptor activity; MF:SNARE binding; BP:exocytosis; BP:protein transport; BP:vesicle fusion	GO:0016192,GO:0016021	BP:vesicle-mediated transport; CC:integral component of membrane	127443	195712	226303	224677	177003	168170	129141	186355	171941	264355	239398	183990	41911.8	132265	110760	125273	159526	199379	170768	60612.1	184906	174011	116296	78454.3	125586	104794	183190	148854	122266	161212	112160	87814.7	154470	230162	192376	203197	126266	83561.5	228070
Jr01_17880	.	VIT_07s0005g05670	XP_018840737.1	Alba	.	.	.	.	GO:0003676	MF:nucleic acid binding	0	0	0	0	0	14046.2	0	0	0	20804.5	0	0	0	0	0	15947.5	0	0	0	7824.27	0	0	0	0	0	15822.3	0	0	0	23910.2	0	0	0	0	0	23135.1	0	0	0
Jr01_17920	3-ketoacyl-CoA thiolase 2, peroxisomal;Arabidopsis	VIT_05s0051g00720	XP_018840741.1	Thiolase, N-terminal domain; Thiolase, C-terminal domain	COG0183: acetyl-coa acetyltransferase	KEGG:ath:AT2G33150; KO:K07513	GO:0009507,GO:0009514,GO:0016020,GO:0005739,GO:0005730,GO:0005777,GO:0005774,GO:0003988,GO:0006635,GO:0010111,GO:0009695,GO:0031408,GO:0010124,GO:0009789,GO:0009611	CC:chloroplast; CC:glyoxysome; CC:membrane; CC:mitochondrion; CC:nucleolus; CC:peroxisome; CC:vacuolar membrane; MF:acetyl-CoA C-acyltransferase activity; BP:fatty acid beta-oxidation; BP:glyoxysome organization; BP:jasmonic acid biosynthetic process; BP:oxylipin biosynthetic process; BP:phenylacetate catabolic process; BP:positive regulation of abscisic acid-activated signaling pathway; BP:respo…	GO:0016747	MF:transferase activity, transferring acyl groups other than amino-acyl groups	1.86042e+06	2.19041e+06	3.44251e+06	2.6694e+06	3.28606e+06	2.87245e+06	2.00524e+06	2.0247e+06	2.339e+06	4.34044e+06	2.32407e+06	2.8505e+06	1.5478e+06	2.35092e+06	1.65336e+06	2.75209e+06	3.24746e+06	3.16987e+06	2.38777e+06	1.09707e+06	1.76799e+06	1.56602e+06	1.83812e+06	1.69506e+06	1.54947e+06	1.42927e+06	2.4687e+06	2.00774e+06	1.52963e+06	1.81557e+06	3.1736e+06	2.55428e+06	2.04554e+06	2.00598e+06	2.20226e+06	2.37192e+06	1.88648e+06	2.58821e+06	1.62309e+06
Jr01_17960	Sterol 3-beta-glucosyltransferase UGT80A2;Arabidopsis	VIT_07s0005g05600	XP_018820334.1	Glycosyltransferase family 28 N-terminal domain; UDP-glucoronosyl and UDP-glucosyl transferase	COG1819: Transferase	KEGG:ath:AT3G07020; KO:K05841	GO:0043231,GO:0016020,GO:0005886,GO:0051507,GO:0102203,GO:0102205,GO:0102202,GO:0016906,GO:0008194,GO:0005975,GO:0030259,GO:0048316,GO:0016126,GO:0016125	CC:intracellular membrane-bounded organelle; CC:membrane; CC:plasma membrane; MF:beta-sitosterol UDP-glucosyltransferase activity; MF:brassicasterol glucosyltransferase activity; MF:cholesterol allpha-glucosyltransferase activity; MF:soladodine glucosyltransferase activity; MF:sterol 3-beta-glucosyltransferase activity; MF:UDP-glycosyltransferase activity; BP:carbohydrate metabolic process; BP:li…	GO:0016758,GO:0005975,GO:0030259	MF:transferase activity, transferring hexosyl groups; BP:carbohydrate metabolic process; BP:lipid glycosylation	0	0	0	0	0	32197.9	16039.3	0	0	0	0	0	0	0	0	27545.8	28056.6	0	0	0	0	0	0	0	0	27587.7	46769.3	0	0	0	0	0	0	0	0	42406.4	37361.4	0	0
Jr01_18060	26S proteasome regulatory subunit 4 homolog B;Arabidopsis	VIT_07s0005g05160	XP_018840758.1	Proteasomal ATPase OB C-terminal domain; ATPase family associated with various cellular activities (AAA); AAA domain (Cdc48 subfamily); AAA+ lid domain	COG1222: 26S protease regulatory subunit	KEGG:ath:AT2G20140; KO:K03062	GO:0005829,GO:0005634,GO:0005886,GO:0000502,GO:0008540,GO:0005524,GO:0036402,GO:0017025,GO:0007292,GO:0010078,GO:0048232,GO:0030163	CC:cytosol; CC:nucleus; CC:plasma membrane; CC:proteasome complex; CC:proteasome regulatory particle, base subcomplex; MF:ATP binding; MF:proteasome-activating ATPase activity; MF:TBP-class protein binding; BP:female gamete generation; BP:maintenance of root meristem identity; BP:male gamete generation; BP:protein catabolic process	GO:0005524	MF:ATP binding	1.39534e+07	1.47154e+07	2.53601e+07	2.27188e+07	2.19078e+07	2.02505e+07	1.30132e+07	1.79944e+07	1.69628e+07	2.05585e+07	1.84846e+07	1.82316e+07	6.30897e+06	1.48216e+07	1.59642e+07	1.4997e+07	1.6916e+07	1.677e+07	1.53702e+07	8.26661e+06	1.57026e+07	1.20513e+07	1.51413e+07	1.06988e+07	1.66357e+07	1.33178e+07	1.67462e+07	1.38878e+07	1.4418e+07	1.66639e+07	2.06499e+07	2.43968e+07	2.25397e+07	2.3103e+07	1.8525e+07	2.0141e+07	2.39442e+07	2.45964e+07	1.67445e+07
Jr01_18120	Chaperonin CPN60-2, mitochondrial;Cucurbita	VIT_05s0051g00340	XP_018840764.1	TCP-1/cpn60 chaperonin family	.	.	GO:0005739,GO:0005524,GO:0042026	CC:mitochondrion; MF:ATP binding; BP:protein refolding	GO:0005524	MF:ATP binding	6.36541e+06	7.25483e+06	1.17642e+07	9.04352e+06	1.12976e+07	9.57292e+06	6.58249e+06	7.98339e+06	8.24803e+06	8.78986e+06	8.74956e+06	9.42624e+06	5.01169e+06	7.77759e+06	4.77881e+06	9.3234e+06	7.45565e+06	7.03982e+06	7.45093e+06	4.1504e+06	6.26773e+06	5.66597e+06	6.82731e+06	4.97036e+06	6.75031e+06	5.74808e+06	8.08368e+06	6.13317e+06	5.98911e+06	6.63597e+06	1.14059e+07	1.06269e+07	8.27347e+06	1.04526e+07	9.14154e+06	8.24114e+06	1.09591e+07	1.32234e+07	1.02067e+07
Jr01_18140	Two-component response regulator 24 {ECO:0000312|EMBL:AED93557.1};Arabidopsis	VIT_19s0014g04420	XP_018840693.1	Response regulator receiver domain	COG0642: Histidine kinase	KEGG:ath:AT5G26594	GO:0005634,GO:0009736,GO:0000160	CC:nucleus; BP:cytokinin-activated signaling pathway; BP:phosphorelay signal transduction system	GO:0000160	BP:phosphorelay signal transduction system	498668	428553	1.01271e+06	1.25086e+06	438448	829426	423440	677681	558766	518668	761281	736798	127296	367353	369421	730253	508363	456585	203189	240596	677208	487549	441164	230068	615972	310906	743492	520753	428159	637684	368605	624917	495363	516540	416112	401968	812726	642498	1.95414e+06
Jr01_18180	Protein disulfide isomerase-like 2-3;Oryza sativa	VIT_12s0059g01560	XP_018840769.1	Thioredoxin; Thioredoxin; Thioredoxin-like domain	COG0526: Thioredoxin	KEGG:osa:4347226; KO:K09584	GO:0005788,GO:0003756,GO:0045454	CC:endoplasmic reticulum lumen; MF:protein disulfide isomerase activity; BP:cell redox homeostasis	GO:0045454	BP:cell redox homeostasis	3.79503e+06	5.11791e+06	4.96669e+06	5.48828e+06	4.38166e+06	4.92144e+06	3.73452e+06	4.33061e+06	4.70288e+06	4.83748e+06	5.30581e+06	4.90194e+06	3.96197e+06	4.02814e+06	3.77333e+06	4.73464e+06	4.53799e+06	4.55548e+06	4.32224e+06	2.67618e+06	4.70632e+06	4.72054e+06	4.29194e+06	3.61579e+06	5.06736e+06	4.30633e+06	4.8635e+06	4.13437e+06	4.00627e+06	5.38691e+06	3.67348e+06	4.04349e+06	4.31505e+06	6.37789e+06	4.24497e+06	4.77549e+06	4.31237e+06	3.02812e+06	5.5012e+06
Jr01_18220	Zinc finger CCCH domain-containing protein 3;Arabidopsis	VIT_12s0059g01450	XP_018840775.1	Zinc finger C-x8-C-x5-C-x3-H type (and similar); RNA-binding, Nab2-type zinc finger; Zinc finger C-x8-C-x5-C-x3-H type (and similar); RNA-binding, Nab2-type zinc finger; Zinc finger C-x8-C-x5-C-x3-H type (and similar); RNA-binding, Nab2-type zinc finger	COG5063: zinc finger	KEGG:ath:AT1G04990	GO:0005634,GO:0003677,GO:0046872,GO:0003729,GO:0004518	CC:nucleus; MF:DNA binding; MF:metal ion binding; MF:mRNA binding; MF:nuclease activity	GO:0046872	MF:metal ion binding	0	0	57332.4	0	0	93542.9	51764.9	62537.4	85751.3	78821.4	0	0	235476	0	0	82320.5	85275.7	91816.5	68765.7	66933.8	0	0	60189	0	0	59311.1	109613	117846	72537.8	102417	0	0	65380.4	0	0	92948.2	75594.8	77396.7	136625
Jr01_18510	Plant UBX domain-containing protein 5 {ECO:0000303|Ref.5};Arabidopsis	VIT_12s0059g01200	XP_018834782.1	UBA-like domain; SEP domain; UBX domain	ENOG410YGXU: UBX domain protein	KEGG:ath:AT4G15410; KO:K14012	GO:0005829,GO:0051117,GO:0043130,GO:0000045,GO:0007030,GO:0061025,GO:0031468,GO:0043161	CC:cytosol; MF:ATPase binding; MF:ubiquitin binding; BP:autophagosome assembly; BP:Golgi organization; BP:membrane fusion; BP:nuclear envelope reassembly; BP:proteasome-mediated ubiquitin-dependent protein catabolic process	GO:0005515	MF:protein binding	47652.7	77488.2	63543.1	80387.3	67352.7	89585.2	0	71379.4	0	66023.5	75116.4	58879.7	48711.2	54801.5	54783.8	79402.8	0	68888.7	0	50874.1	40150.7	55178.2	62283.3	44395.3	79645	52698.9	0	54417.4	0	82528.5	83435.6	50808.3	80500.2	121291	86311.7	59412.6	0	83454	0
Jr01_18590	Ubiquitin recognition factor in ER-associated degradation protein 1;Mus	VIT_12s0059g01100	XP_018810077.1	Ubiquitin fusion degradation protein UFD1	COG5140: Ubiquitin fusion degradation protein	KEGG:mmu:22230; KO:K14016	GO:0005737,GO:0005829,GO:0005783,GO:0005634,GO:0036501,GO:0034098,GO:0051117,GO:0036435,GO:0044877,GO:0005102,GO:0071712,GO:0039536,GO:0032480,GO:0043161,GO:0030970,GO:0006511	CC:cytoplasm; CC:cytosol; CC:endoplasmic reticulum; CC:nucleus; CC:UFD1-NPL4 complex; CC:VCP-NPL4-UFD1 AAA ATPase complex; MF:ATPase binding; MF:K48-linked polyubiquitin modification-dependent protein binding; MF:protein-containing complex binding; MF:signaling receptor binding; BP:ER-associated misfolded protein catabolic process; BP:negative regulation of RIG-I signaling pathway; BP:negative re…	GO:0006511	BP:ubiquitin-dependent protein catabolic process	65264.4	0	0	0	52517.5	77362.1	56005.8	72611.9	61494.6	84388.8	80370.1	0	0	0	50734.3	59086.7	67717.2	73118	55598.9	36221.9	41741.4	0	0	0	109591	53694.8	67217.6	55533.2	52845.6	85354.5	52408.1	0	0	0	50626.6	66345.8	61265.2	59434	77548.4
Jr01_18700	.	VIT_12s0059g01030	XP_018807197.1	.	.	.	.	.	.	.	55492.3	0	0	0	74695.9	51928.9	0	0	0	85513.9	59541.5	0	0	0	44438	51923.7	0	0	0	25607.2	31641.4	0	0	0	64478.1	35575.7	0	0	0	37475.7	50202.8	0	0	0	49789.8	76941.7	0	0	0
Jr01_18740	Protein usf;Aquifex	VIT_12s0059g00890	XP_018807198.1	Dienelactone hydrolase family	.	.	GO:0016787	MF:hydrolase activity	GO:0016787	MF:hydrolase activity	8.99465e+06	9.51852e+06	1.29704e+07	1.46982e+07	1.04465e+07	1.52139e+07	8.56638e+06	1.5916e+07	1.46976e+07	1.47824e+07	1.50226e+07	1.39766e+07	8.14612e+06	1.22273e+07	9.65438e+06	1.60932e+07	1.36779e+07	1.35872e+07	8.56653e+06	6.8178e+06	1.06723e+07	9.80676e+06	1.10737e+07	7.91533e+06	1.03761e+07	8.93445e+06	1.31871e+07	1.19218e+07	7.81469e+06	1.39276e+07	1.48087e+07	1.79322e+07	1.97144e+07	1.26417e+07	1.55585e+07	1.45436e+07	2.04776e+07	1.37211e+07	2.34541e+07
Jr01_18760	Aspartic proteinase A1;Arabidopsis	VIT_10s0116g01210	XP_018813275.1	Eukaryotic aspartyl protease; Xylanase inhibitor N-terminal; Saposin-like type B, region 2; Saposin-like type B, region 1	ENOG410XNV7: aspartic	KEGG:ath:AT1G11910; KO:K08245	GO:0005829,GO:0009506,GO:0005773,GO:0004190,GO:0004175,GO:0006629,GO:0030163,GO:0006508,GO:0009735,GO:0009651	CC:cytosol; CC:plasmodesma; CC:vacuole; MF:aspartic-type endopeptidase activity; MF:endopeptidase activity; BP:lipid metabolic process; BP:protein catabolic process; BP:proteolysis; BP:response to cytokinin; BP:response to salt stress	GO:0006629	BP:lipid metabolic process	342129	471691	336417	370703	316028	315105	269820	366753	205287	203144	398539	259943	212948	254848	178632	339192	332917	314275	329847	258129	301692	392937	487632	340559	1.05638e+06	546526	387127	398890	503509	520123	220626	189244	214626	948320	211718	358930	290178	292740	708677
Jr01_18800	Dihydrolipoyllysine-residue succinyltransferase component of 2-oxoglutarate dehydrogenase complex 2, mitochondrial;Arabidopsis	VIT_10s0116g01480	XP_018852267.1	Biotin-requiring enzyme; 2-oxoacid dehydrogenases acyltransferase (catalytic domain)	COG0508: Dehydrogenase	KEGG:ath:AT4G26910; KO:K00658	GO:0016020,GO:0005739,GO:0045252,GO:0004149,GO:0008270,GO:0033512,GO:0006099	CC:membrane; CC:mitochondrion; CC:oxoglutarate dehydrogenase complex; MF:dihydrolipoyllysine-residue succinyltransferase activity; MF:zinc ion binding; BP:L-lysine catabolic process to acetyl-CoA via saccharopine; BP:tricarboxylic acid cycle	GO:0016746	MF:transferase activity, transferring acyl groups	4.86784e+06	6.5248e+06	1.11117e+07	9.83557e+06	9.22959e+06	7.9376e+06	6.22494e+06	7.39797e+06	8.22858e+06	9.74809e+06	9.15113e+06	6.88843e+06	5.45807e+06	5.65651e+06	4.25808e+06	7.30883e+06	7.28112e+06	7.29192e+06	6.40868e+06	3.54438e+06	4.95572e+06	4.4564e+06	6.48894e+06	3.77582e+06	6.11264e+06	4.5271e+06	7.30737e+06	4.96646e+06	4.15831e+06	5.93872e+06	9.58625e+06	1.03746e+07	7.30066e+06	1.01222e+07	1.07122e+07	9.54019e+06	9.69431e+06	1.09852e+07	1.09601e+07
Jr01_18860	L-ascorbate oxidase homolog;Nicotiana	VIT_12s0059g00770	XP_018810754.1	Multicopper oxidase; Multicopper oxidase; Multicopper oxidase	.	KEGG:nta:107766889; KO:K00423	GO:0005615,GO:0005507,GO:0016491	CC:extracellular space; MF:copper ion binding; MF:oxidoreductase activity	GO:0005507,GO:0055114,GO:0016491	MF:copper ion binding; BP:oxidation-reduction process; MF:oxidoreductase activity	0	0	0	74581	0	0	84020	123384	91031.6	129755	0	0	0	108236	0	0	96112.6	147398	126991	43695.2	0	0	0	77713.5	0	0	132695	127479	69674	122575	0	0	0	77463.4	0	0	102028	44030	170111
Jr01_18960	Zinc finger CCCH domain-containing protein 1;Arabidopsis	VIT_15s0046g01030	XP_018810906.1	Zinc finger C-x8-C-x5-C-x3-H type (and similar); RNA-binding, Nab2-type zinc finger; Zinc finger, C3HC4 type (RING finger); Zinc finger, C3HC4 type (RING finger); RING-type zinc-finger	COG5152: Ring finger protein	KEGG:ath:AT1G01350; KO:K13127	GO:0005684,GO:0003677,GO:0046872,GO:0034247	CC:U2-type spliceosomal complex; MF:DNA binding; MF:metal ion binding; BP:snoRNA splicing	GO:0046872	MF:metal ion binding	0	87608.8	84500.6	81742.4	87396.1	0	62940.5	0	0	58173.9	0	63011.5	62540.9	41033.6	65770.4	0	77459	0	0	67696.6	0	64878.4	55786.1	47539.9	86959.7	0	68516.7	0	0	49439.7	0	55853.9	83820.5	169999	91814.1	0	83173.2	0	0
Jr01_18990	NEDD8-activating enzyme E1 regulatory subunit AXR1 {ECO:0000305};Arabidopsis	VIT_12s0059g00610	XP_018858509.1	ThiF family	COG0476: small protein activating enzyme activity	KEGG:ath:AT1G05180; KO:K04532	GO:0005737,GO:0005829,GO:0005634,GO:0019781,GO:0000166,GO:0010252,GO:0009734,GO:0006281,GO:0009965,GO:0032446,GO:0045116,GO:0007131,GO:0009735,GO:0009414	CC:cytoplasm; CC:cytosol; CC:nucleus; MF:NEDD8 activating enzyme activity; MF:nucleotide binding; BP:auxin homeostasis; BP:auxin-activated signaling pathway; BP:DNA repair; BP:leaf morphogenesis; BP:protein modification by small protein conjugation; BP:protein neddylation; BP:reciprocal meiotic recombination; BP:response to cytokinin; BP:response to water deprivation	GO:0008641	MF:ubiquitin-like modifier activating enzyme activity	236670	218943	433357	307731	374730	275205	191203	295429	239722	321990	496299	298499	64390.9	217334	200132	204926	230856	235924	213733	127289	187403	179816	178077	129092	281547	178220	265447	235404	211798	273823	98937.5	274885	223649	436462	230392	318916	277253	235987	509576
Jr01_19040	Aconitate hydratase, cytoplasmic;Cucurbita	VIT_19s0090g00460	XP_018841811.1	Aconitase family (aconitate hydratase); Aconitase C-terminal domain	.	.	GO:0005737,GO:0051539,GO:0003994,GO:0046872,GO:0006097	CC:cytoplasm; MF:4 iron, 4 sulfur cluster binding; MF:aconitate hydratase activity; MF:metal ion binding; BP:glyoxylate cycle	.	.	2.50399e+07	3.38967e+07	4.67761e+07	4.18804e+07	4.40093e+07	3.82169e+07	2.48698e+07	3.60914e+07	2.84762e+07	4.11864e+07	3.87748e+07	3.60964e+07	6.67483e+06	2.63898e+07	2.17485e+07	3.11528e+07	2.81303e+07	2.8031e+07	3.07329e+07	1.09153e+07	2.52838e+07	2.51454e+07	2.63947e+07	2.20715e+07	2.43037e+07	2.30015e+07	3.02088e+07	2.38049e+07	2.98559e+07	2.69229e+07	2.66889e+07	2.99597e+07	2.32154e+07	3.46275e+07	2.73347e+07	2.45647e+07	3.35298e+07	3.43241e+07	2.49897e+07
Jr01_19220	Putative syntaxin-131;Arabidopsis	VIT_12s0059g02340	XP_018813017.1	Syntaxin; SNARE domain	COG5074: SYNtaxin	.	GO:0012505,GO:0016021,GO:0005886,GO:0031201,GO:0005484,GO:0000149,GO:0006887,GO:0006886,GO:0048278,GO:0006906	CC:endomembrane system; CC:integral component of membrane; CC:plasma membrane; CC:SNARE complex; MF:SNAP receptor activity; MF:SNARE binding; BP:exocytosis; BP:intracellular protein transport; BP:vesicle docking; BP:vesicle fusion	GO:0016020	CC:membrane	187043	334974	272572	296637	273264	197823	149325	281364	249031	371294	305195	190170	113412	232974	339374	177570	277152	311140	249616	122561	316543	250437	244890	144293	359047	262640	340916	295053	232293	299250	160313	203857	266606	337094	224387	364616	202488	137649	230551
Jr01_19240	Isocitrate lyase {ECO:0000250|UniProtKB:P28297};Gossypium	VIT_12s0059g02350	XP_018813013.1	Isocitrate lyase family; Phosphoenolpyruvate phosphomutase	.	.	GO:0009514,GO:0004451,GO:0046872,GO:0006097,GO:0006099	CC:glyoxysome; MF:isocitrate lyase activity; MF:metal ion binding; BP:glyoxylate cycle; BP:tricarboxylic acid cycle	GO:0004451,GO:0019752	MF:isocitrate lyase activity; BP:carboxylic acid metabolic process	8.67379e+06	8.23242e+06	4.6319e+06	5.22176e+06	5.95231e+06	5.50569e+06	1.41321e+07	6.04601e+06	3.28333e+06	5.64507e+06	2.57922e+06	5.02839e+06	3.10665e+06	1.02542e+07	1.01471e+07	1.00888e+07	1.00804e+07	8.44146e+06	1.09445e+07	4.65027e+06	3.34149e+07	3.36907e+07	2.08537e+07	2.2291e+07	3.58494e+07	2.72399e+07	1.61466e+07	1.21311e+07	2.55614e+07	1.97206e+07	2.91947e+06	2.19704e+06	4.82704e+06	3.07377e+06	3.97334e+06	4.24937e+06	4.26182e+06	4.07223e+06	4.18736e+06
Jr01_19290	Peroxidase 3;Arabidopsis	VIT_12s0059g02420	XP_018858766.1	Peroxidase	ENOG410Y9ME: peroxidase	KEGG:ath:AT1G05260; KO:K00430	GO:0005783,GO:0005576,GO:0009505,GO:0009506,GO:0020037,GO:0046872,GO:0004601,GO:0042744,GO:0042538,GO:0009409,GO:0009269,GO:0006979	CC:endoplasmic reticulum; CC:extracellular region; CC:plant-type cell wall; CC:plasmodesma; MF:heme binding; MF:metal ion binding; MF:peroxidase activity; BP:hydrogen peroxide catabolic process; BP:hyperosmotic salinity response; BP:response to cold; BP:response to desiccation; BP:response to oxidative stress	GO:0004601,GO:0020037,GO:0006979,GO:0055114	MF:peroxidase activity; MF:heme binding; BP:response to oxidative stress; BP:oxidation-reduction process	0	266890	490122	506703	427392	552448	306749	575652	408384	419831	0	447707	132142	288472	667353	362505	497903	482108	467399	207657	0	391944	452551	167477	656396	414997	442811	259915	413406	408490	0	396018	503731	1.23029e+06	357132	454249	318386	262346	527706
Jr01_19490	Beta-amylase;Medicago	VIT_12s0059g02670	XP_018846417.1	Glycosyl hydrolase family 14	.	.	GO:0102229,GO:0016161,GO:0000272	MF:amylopectin maltohydrolase activity; MF:beta-amylase activity; BP:polysaccharide catabolic process	GO:0016161,GO:0000272	MF:beta-amylase activity; BP:polysaccharide catabolic process	47555.5	0	0	0	0	95878.8	0	97381.2	116011	158750	168708	0	0	0	0	49065	0	169310	153811	37335.1	99783.8	0	0	0	0	185511	0	138381	134088	232034	50181.7	0	0	0	0	188980	0	57681	204574
Jr01_19920	Frataxin, mitochondrial;Arabidopsis	VIT_12s0134g00410	XP_018821966.1	Frataxin-like domain	COG1965: frataxin-like protein	KEGG:ath:AT4G03240; KO:K19054	GO:0009507,GO:0005739,GO:0051537,GO:0008199,GO:0008198,GO:0004322,GO:0034986,GO:0009060,GO:0006879,GO:0006783,GO:0006811,GO:0018283,GO:0007005,GO:1903329,GO:0042542,GO:0006979	CC:chloroplast; CC:mitochondrion; MF:2 iron, 2 sulfur cluster binding; MF:ferric iron binding; MF:ferrous iron binding; MF:ferroxidase activity; MF:iron chaperone activity; BP:aerobic respiration; BP:cellular iron ion homeostasis; BP:heme biosynthetic process; BP:ion transport; BP:iron incorporation into metallo-sulfur cluster; BP:mitochondrion organization; BP:regulation of iron-sulfur cluster a…	GO:0008199,GO:0016226	MF:ferric iron binding; BP:iron-sulfur cluster assembly	127346	142365	166254	246615	129471	267736	89721.8	276130	268402	291082	295446	235582	372694	223391	410205	268225	248277	223716	195860	119822	168339	111488	238710	179251	225318	170332	305994	234971	140196	320049	328327	324479	320896	544029	257465	222610	289211	230295	197641
Jr01_19950	Universal stress protein PHOS32 {ECO:0000303|PubMed:12644671};Arabidopsis	VIT_12s0134g00430	XP_018821967.1	Universal stress protein family	ENOG411179Q: Universal stress protein family	KEGG:ath:AT5G54430	GO:0009507,GO:0005829,GO:0005634,GO:0005886,GO:0005524,GO:0002238	CC:chloroplast; CC:cytosol; CC:nucleus; CC:plasma membrane; MF:ATP binding; BP:response to molecule of fungal origin	.	.	0	0	208740	0	0	203813	139871	0	266406	245449	0	0	230347	0	0	198568	207337	0	182855	148346	0	0	165345	0	0	200350	251074	0	189055	315980	0	0	148788	0	0	264398	212076	0	233498
Jr01_20130	Protein THYLAKOID FORMATION1, chloroplastic;Solanum	VIT_12s0057g00020	XP_018837858.1	Thylakoid formation protein	ENOG4111FQD: May be involved in photosynthetic membrane biogenesis (By similarity)	KEGG:sot:102577610	GO:0009707,GO:0009570,GO:0016021,GO:0010207	CC:chloroplast outer membrane; CC:chloroplast stroma; CC:integral component of membrane; BP:photosystem II assembly	GO:0010207,GO:0015979	BP:photosystem II assembly; BP:photosynthesis	117547	170591	200147	325493	145611	213080	104830	210792	214612	265885	294364	231500	140990	160367	190376	223804	214413	310776	146638	121837	210638	179445	215858	113251	231239	162206	271531	163613	181825	258342	222829	274547	259097	529026	283057	265110	283772	178120	336588
Jr01_20200	Vacuolar sorting protein 18 {ECO:0000303|PubMed:12589039};Arabidopsis	VIT_12s0057g00230	XP_018812127.1	Pep3/Vps18/deep orange family; Region in Clathrin and VPS	ENOG410XRSD: Vacuolar Protein	KEGG:ath:AT1G12470; KO:K20181	GO:0033263,GO:0005737,GO:0005768,GO:0010008,GO:0030897,GO:0009705,GO:0046872,GO:0030674,GO:0007032,GO:0006886,GO:0035542,GO:0010015,GO:0007033,GO:0006904	CC:CORVET complex; CC:cytoplasm; CC:endosome; CC:endosome membrane; CC:HOPS complex; CC:plant-type vacuole membrane; MF:metal ion binding; MF:protein binding, bridging; BP:endosome organization; BP:intracellular protein transport; BP:regulation of SNARE complex assembly; BP:root morphogenesis; BP:vacuole organization; BP:vesicle docking involved in exocytosis	GO:0006886,GO:0016192	BP:intracellular protein transport; BP:vesicle-mediated transport	914075	705090	884301	895576	1.01335e+06	873143	676417	762559	738361	1.42123e+06	1.14858e+06	955795	604634	977425	779736	910892	881882	1.10037e+06	880617	468601	849373	997253	1.13357e+06	644889	1.03027e+06	798436	1.09205e+06	874747	911285	980201	478924	703248	664897	1.00551e+06	981649	1.09701e+06	748849	712359	1.36595e+06
Jr01_20240	External alternative NAD(P)H-ubiquinone oxidoreductase B1, mitochondrial;Solanum	VIT_12s0057g00260	XP_018852284.1	Pyridine nucleotide-disulphide oxidoreductase; Pyridine nucleotide-disulphide oxidoreductase; EF-hand domain pair; EF hand	COG1252: Nadh dehydrogenase	.	GO:0031314,GO:0005758,GO:0005777,GO:0005509,GO:0016491,GO:0055114	CC:extrinsic component of mitochondrial inner membrane; CC:mitochondrial intermembrane space; CC:peroxisome; MF:calcium ion binding; MF:oxidoreductase activity; BP:oxidation-reduction process	GO:0016491,GO:0055114,GO:0005509	MF:oxidoreductase activity; BP:oxidation-reduction process; MF:calcium ion binding	63664.4	0	0	0	56858.2	88255.6	36481.6	0	65716.6	0	87305.4	0	0	0	75174.3	61169.7	90468.4	0	90293.5	0	73767.9	0	0	0	105191	55288.4	107875	0	61582.3	0	54851.5	0	0	0	67298.6	74386.9	59944.6	0	109616
Jr01_20310	.	VIT_12s0059g02050	XP_018810113.1	.	.	.	.	.	.	.	0	0	0	278054	149927	134354	160614	0	0	0	0	0	0	154219	197847	207547	216278	0	0	0	0	0	0	282218	361622	184204	247720	0	0	0	0	0	0	562979	662223	636287	268890	0	0
Jr01_20400	Pentatricopeptide repeat-containing protein At1g73710;Arabidopsis	VIT_12s0059g01940	XP_018808745.1	Pentatricopeptide repeat domain; PPR repeat; PPR repeat; PPR repeat family; PPR repeat; PPR repeat	ENOG410Z7Z7: Pentatricopeptide repeat-containing protein	KEGG:ath:AT1G73710	GO:0005739	CC:mitochondrion	.	.	0	0	225578	0	0	0	0	0	0	0	0	0	88136.1	0	0	0	0	0	0	0	0	0	159982	0	0	0	0	0	0	0	0	0	161015	0	0	0	0	0	0
Jr01_20780	Protochlorophyllide reductase, chloroplastic;Cucumis	VIT_12s0059g00270	XP_018850911.1	KR domain; short chain dehydrogenase; Enoyl-(Acyl carrier protein) reductase	.	KEGG:csv:101208554; KO:K00218	GO:0009507,GO:0016630,GO:0015995,GO:0015979	CC:chloroplast; MF:protochlorophyllide reductase activity; BP:chlorophyll biosynthetic process; BP:photosynthesis	.	.	922972	1.0438e+06	1.12067e+06	1.53421e+06	1.0626e+06	2.25326e+06	1.15536e+06	2.29719e+06	1.6392e+06	2.09706e+06	3.12152e+06	2.82089e+06	722661	2.97433e+06	1.8308e+06	2.44286e+06	2.49959e+06	2.87632e+06	3.20864e+06	940314	2.61863e+06	2.03205e+06	2.29155e+06	1.36665e+06	4.11535e+06	2.54326e+06	3.64419e+06	2.28646e+06	1.95075e+06	3.25219e+06	2.11028e+06	2.08348e+06	2.57508e+06	3.38405e+06	2.13231e+06	2.62107e+06	2.15101e+06	1.75205e+06	3.30522e+06
Jr01_20790	Bifunctional epoxide hydrolase 2;Homo	VIT_12s0059g00210	XP_018850910.1	Serine aminopeptidase, S33; alpha/beta hydrolase fold; Alpha/beta hydrolase family	COG1011: Hydrolase	KEGG:hsa:2053; KO:K08726	GO:0005829,GO:0070062,GO:0005782,GO:0005777,GO:0033885,GO:0004301,GO:0042577,GO:0000287,GO:0016791,GO:0042803,GO:0005102,GO:0015643,GO:0006874,GO:0042632,GO:0016311,GO:0017144,GO:0097176,GO:0019373,GO:0006954,GO:0042759,GO:0046839,GO:0097755,GO:0010628,GO:0006625,GO:0072593,GO:0008217,GO:0090181,GO:0009636,GO:0046272,GO:0006805	CC:cytosol; CC:extracellular exosome; CC:peroxisomal matrix; CC:peroxisome; MF:10-hydroxy-9-(phosphonooxy)octadecanoate phosphatase activity; MF:epoxide hydrolase activity; MF:lipid phosphatase activity; MF:magnesium ion binding; MF:phosphatase activity; MF:protein homodimerization activity; MF:signaling receptor binding; MF:toxic substance binding; BP:cellular calcium ion homeostasis; BP:cholest…	.	.	1.12689e+07	1.55733e+07	1.41192e+07	1.63886e+07	1.19226e+07	1.46723e+07	1.09681e+07	1.74529e+07	1.10556e+07	1.59214e+07	1.39915e+07	1.34992e+07	3.74516e+06	1.23927e+07	1.51161e+07	1.13289e+07	1.28229e+07	1.24466e+07	9.90506e+06	4.78259e+06	1.21128e+07	1.01807e+07	1.02872e+07	1.03057e+07	1.26849e+07	1.43909e+07	1.72449e+07	1.40061e+07	9.58554e+06	1.60772e+07	1.78085e+07	1.55628e+07	2.28927e+07	2.14567e+07	1.3314e+07	1.73052e+07	2.00264e+07	1.37008e+07	2.03114e+07
Jr01_20840	LanC-like protein GCL2;Arabidopsis	VIT_12s0059g00200	XP_018850906.1	Lanthionine synthetase C-like protein	ENOG410XQIA: glutathione binding	KEGG:ath:AT2G20770	GO:0019898,GO:0005886,GO:0003824,GO:0046872	CC:extrinsic component of membrane; CC:plasma membrane; MF:catalytic activity; MF:metal ion binding	.	.	0	0	0	0	0	292260	186835	0	0	260929	0	0	0	0	0	234158	232332	0	0	109641	0	0	0	0	0	207921	306920	0	0	282133	0	0	0	0	0	242267	268048	0	0
Jr01_20870	Clathrin light chain 1;Arabidopsis	VIT_00s0370g00020	XP_018838441.1	Clathrin light chain	ENOG410YB93: clathrin light chain	KEGG:ath:AT2G20760	GO:0030132,GO:0030130,GO:0030125,GO:0005829,GO:0005886,GO:0032050,GO:0005198,GO:0048268,GO:0072583,GO:0006886	CC:clathrin coat of coated pit; CC:clathrin coat of trans-Golgi network vesicle; CC:clathrin vesicle coat; CC:cytosol; CC:plasma membrane; MF:clathrin heavy chain binding; MF:structural molecule activity; BP:clathrin coat assembly; BP:clathrin-dependent endocytosis; BP:intracellular protein transport	GO:0005198,GO:0006886,GO:0016192,GO:0030130,GO:0030132	MF:structural molecule activity; BP:intracellular protein transport; BP:vesicle-mediated transport; CC:clathrin coat of trans-Golgi network vesicle; CC:clathrin coat of coated pit	0	187726	130370	159194	0	147551	222429	165529	180886	150601	0	157777	379195	218252	0	191570	144983	175554	164041	253329	0	127035	103749	73105	0	129351	223270	149295	118346	158060	0	176524	200096	380722	0	233910	129518	182887	437419
Jr01_21090	.	VIT_12s0028g03730	XP_018832099.1	UBA-like domain (DUF1421)	.	.	.	.	.	.	92068.2	101972	198033	111695	158497	181773	129940	196443	142942	160857	182490	177804	173352	159959	110467	199431	151256	186748	158860	144778	169808	116360	123428	108971	82127.8	112620	185076	130670	125605	113172	190519	164400	135821	94227.3	213365	164684	135768	130539	218862
Jr01_21100	Callose synthase 12;Arabidopsis	VIT_00s0265g00050	XP_018832087.1	1,3-beta-glucan synthase subunit FKS1, domain-1; 1,3-beta-glucan synthase component	ENOG410XQ8V: synthase	KEGG:ath:AT4G03550; KO:K11000	GO:0000148,GO:0005794,GO:0016021,GO:0005886,GO:0009506,GO:0003843,GO:0006075,GO:0006952,GO:0052542,GO:0052544,GO:0009870,GO:0042742,GO:0050832,GO:0009965,GO:0010150,GO:0009555,GO:0008360,GO:0000003,GO:0009620,GO:0009863	CC:1,3-beta-D-glucan synthase complex; CC:Golgi apparatus; CC:integral component of membrane; CC:plasma membrane; CC:plasmodesma; MF:1,3-beta-D-glucan synthase activity; BP:(1->3)-beta-D-glucan biosynthetic process; BP:defense response; BP:defense response by callose deposition; BP:defense response by callose deposition in cell wall; BP:defense response signaling pathway, resistance gene-dependen…	GO:0003843,GO:0006075,GO:0000148,GO:0016020	MF:1,3-beta-D-glucan synthase activity; BP:(1->3)-beta-D-glucan biosynthetic process; CC:1,3-beta-D-glucan synthase complex; CC:membrane	58405.9	0	68008.6	49468.3	73848.4	65303.5	0	0	44797	0	70537.8	0	23912.7	65796.6	76921.1	45812.9	0	0	70652.5	0	69461.2	0	58793.1	53659.1	70800.5	68580.8	0	0	94527.2	0	37718.4	0	52664.9	68868.5	48768.5	74931.1	0	0	59770.6
Jr01_21140	Probable ubiquitin-conjugating enzyme E2 25;Arabidopsis	VIT_12s0028g03630	XP_018832021.1	Ubiquitin-conjugating enzyme	ENOG410XP8C: ubiquitin-conjugating enzyme	KEGG:ath:AT3G15355; KO:K10581	GO:0005524,GO:0061631	MF:ATP binding; MF:ubiquitin conjugating enzyme activity	.	.	167528	0	348966	391218	250189	230922	150951	231057	247987	264770	200770	0	61360	114353	164873	191082	198543	221645	190188	132955	192673	0	163866	93600.2	161546	133600	226847	244287	119985	269161	226875	0	206490	549553	292614	279576	257148	182780	399218
Jr01_21250	Early nodulin-like protein 2;Arabidopsis	VIT_12s0028g03450	XP_018831771.1	Plastocyanin-like domain	ENOG411137T: Plastocyanin-like domain	KEGG:ath:AT4G27520	GO:0031225,GO:0046658,GO:0048046,GO:0009507,GO:0005886,GO:0005773,GO:0009055	CC:anchored component of membrane; CC:anchored component of plasma membrane; CC:apoplast; CC:chloroplast; CC:plasma membrane; CC:vacuole; MF:electron transfer activity	GO:0009055	MF:electron transfer activity	2.89767e+06	5.78091e+06	6.80916e+06	1.38301e+07	6.01984e+06	1.13594e+07	6.61627e+06	1.18129e+07	1.13723e+07	4.81207e+06	1.30296e+07	1.39795e+07	5.85708e+06	2.66387e+06	9.18801e+06	5.17592e+06	3.29704e+06	3.85254e+06	3.50212e+06	5.949e+06	2.65893e+06	3.44362e+06	3.3656e+06	2.00855e+06	5.87499e+06	3.33743e+06	5.06692e+06	3.72975e+06	3.45324e+06	6.70157e+06	1.7473e+06	2.47692e+06	3.40992e+06	3.28316e+06	3.14021e+06	3.18217e+06	2.97408e+06	2.35056e+06	3.06952e+06
Jr01_21320	RNA polymerase II subunit 5-mediating protein homolog;Dictyostelium	VIT_12s0028g03430	XP_018831907.1	Prefoldin subunit	ENOG41101NF: URI1, prefoldin-like chaperone	KEGG:ddi:DDB_G0289477; KO:K17560	GO:0005634,GO:0016272,GO:0003682,GO:0019212,GO:0000993,GO:0003714,GO:0051082,GO:0010923,GO:0000122,GO:0006457,GO:0006357,GO:0009615	CC:nucleus; CC:prefoldin complex; MF:chromatin binding; MF:phosphatase inhibitor activity; MF:RNA polymerase II complex binding; MF:transcription corepressor activity; MF:unfolded protein binding; BP:negative regulation of phosphatase activity; BP:negative regulation of transcription by RNA polymerase II; BP:protein folding; BP:regulation of transcription by RNA polymerase II; BP:response to virus	.	.	0	0	0	39913.7	45680.3	39902.9	0	0	0	0	0	0	0	31483.3	29475.2	37860.6	0	0	0	0	0	0	0	17874	32796.9	38163.5	0	0	0	0	0	0	0	78529.9	63536.4	64478.9	0	0	0
Jr01_21590	Uncharacterized protein At4g28440;Arabidopsis	VIT_12s0028g03180	XP_018834275.1	.	ENOG4111IKT: DNA-binding protein-related	KEGG:ath:AT4G28440; KO:K07466	GO:0005829,GO:0003729	CC:cytosol; MF:mRNA binding	.	.	646455	423976	940019	782334	878778	746073	760579	626451	737835	634774	601147	682123	580196	502401	390696	597603	618724	457028	460490	543418	428382	536964	428842	422898	403348	414470	576748	451139	471214	440728	897507	978094	599047	450455	672712	693266	679650	1.20106e+06	518601
Jr01_21600	Nuclear cap-binding protein subunit 2;Arabidopsis	VIT_12s0028g03160	XP_018834277.1	RNA recognition motif. (a.k.a. RRM, RBD, or RNP domain)	ENOG4111FJQ: Nuclear cap-binding protein subunit	KEGG:ath:AT5G44200; KO:K12883	GO:0005737,GO:0005845,GO:0005846,GO:0005634,GO:0000339,GO:0045292,GO:0000398,GO:0031053,GO:0016070,GO:0000394	CC:cytoplasm; CC:mRNA cap binding complex; CC:nuclear cap binding complex; CC:nucleus; MF:RNA cap binding; BP:mRNA cis splicing, via spliceosome; BP:mRNA splicing, via spliceosome; BP:primary miRNA processing; BP:RNA metabolic process; BP:RNA splicing, via endonucleolytic cleavage and ligation	GO:0003676	MF:nucleic acid binding	0	0	0	0	0	190117	0	177819	0	141570	0	0	0	0	0	133861	0	125036	0	76883	0	0	0	0	0	103174	0	111784	0	165476	0	0	0	0	0	163020	0	173512	0
Jr01_21650	26S proteasome non-ATPase regulatory subunit 2 homolog A;Arabidopsis	VIT_12s0028g03130	XP_018834279.1	RPN1/RPN2 N-terminal domain; Proteasome/cyclosome repeat; 26S proteasome non-ATPase regulatory subunit RPN1 C-terminal	COG5110: 26s proteasome regulatory subunit	KEGG:ath:AT2G20580; KO:K03028	GO:0005737,GO:0005829,GO:0005634,GO:0005886,GO:0009506,GO:0000502,GO:0008540,GO:0034515,GO:0030234,GO:0043130,GO:0045087,GO:0043161,GO:0030163,GO:0051726,GO:0042176,GO:0009751	CC:cytoplasm; CC:cytosol; CC:nucleus; CC:plasma membrane; CC:plasmodesma; CC:proteasome complex; CC:proteasome regulatory particle, base subcomplex; CC:proteasome storage granule; MF:enzyme regulator activity; MF:ubiquitin binding; BP:innate immune response; BP:proteasome-mediated ubiquitin-dependent protein catabolic process; BP:protein catabolic process; BP:regulation of cell cycle; BP:regulati…	.	.	277067	468274	490033	398687	408548	507736	381154	577575	378702	679477	707905	691545	107589	464372	486826	360643	377700	427960	395262	169348	452538	408676	441200	412696	429720	359553	546479	378650	465513	408552	223386	250431	406969	177056	362113	378833	328973	283213	632122
Jr01_21720	.	.	XP_018810670.1	.	.	.	.	.	.	.	101780	106894	99453.1	106090	98237.1	127382	113292	151455	118060	132255	120924	87458	149053	80752.3	101221	193396	125413	86673.5	56810.4	73466.1	173672	193881	194348	208062	182039	156650	175203	89460	159549	94185.4	86452.8	77163.5	45627.9	87128.3	80221.2	64502.1	69366	96887	83657
Jr01_21730	DnaJ homolog subfamily B member 4;Pongo	VIT_10s0003g00260	XP_018828279.1	DnaJ domain; A repeated domain in UCH-protein; DnaJ C terminal domain	COG0484: ATP binding to DnaK triggers the release of the substrate protein, thus completing the reaction cycle. Several rounds of ATP-dependent interactions between DnaJ, DnaK and GrpE are required for fully efficient folding. Also involved, together with DnaK and GrpE, in the DNA replication of plasmids through activation of initiation proteins (By similarity)	KEGG:pon:100174554; KO:K09510	GO:0005737,GO:0005886,GO:0001671,GO:0051082,GO:0006457	CC:cytoplasm; CC:plasma membrane; MF:ATPase activator activity; MF:unfolded protein binding; BP:protein folding	.	.	186626	141509	235124	200650	204254	176237	172897	172609	202057	0	152326	201297	208715	155819	119332	194685	146780	159952	124810	0	143602	135559	191872	148605	111327	157162	220671	204444	140813	0	270122	309501	229338	346922	268735	251497	268423	352086	305100
Jr01_21940	.	VIT_12s0028g03020	XP_018828284.1	.	.	.	.	.	.	.	56171.9	28623.5	0	62943.8	0	61969	48283.5	49058.8	53386.1	50902.4	75765.8	27306.6	0	29839.3	0	71783.3	36894.9	34412.7	25137.6	36901.7	32665.8	88904.3	0	13569	0	23815.8	49167.2	27625.7	19720.2	58071.6	16698.8	65957.2	0	59748.6	0	37926	45676.2	78846.6	46160.8
Jr01_22010	Acyl-coenzyme A oxidase 3, peroxisomal;Arabidopsis	VIT_12s0028g02660	XP_018824246.1	Acyl-CoA dehydrogenase, middle domain; Acyl-CoA dehydrogenase, C-terminal domain; Acyl-CoA oxidase	COG1960: acyl-CoA dehydrogenase	KEGG:ath:AT1G06290; KO:K00232	GO:0005777,GO:0003997,GO:0071949,GO:0005504,GO:0050660,GO:0006635,GO:0033540,GO:0055088,GO:0051791	CC:peroxisome; MF:acyl-CoA oxidase activity; MF:FAD binding; MF:fatty acid binding; MF:flavin adenine dinucleotide binding; BP:fatty acid beta-oxidation; BP:fatty acid beta-oxidation using acyl-CoA oxidase; BP:lipid homeostasis; BP:medium-chain fatty acid metabolic process	GO:0016627,GO:0055114,GO:0003997,GO:0006635,GO:0005777	MF:oxidoreductase activity, acting on the CH-CH group of donors; BP:oxidation-reduction process; MF:acyl-CoA oxidase activity; BP:fatty acid beta-oxidation; CC:peroxisome	816123	1.39997e+06	1.28935e+06	1.50509e+06	1.25119e+06	1.3949e+06	886620	1.46424e+06	1.27426e+06	1.96801e+06	1.61169e+06	1.60244e+06	485067	1.12516e+06	1.2228e+06	1.04823e+06	1.2418e+06	1.3486e+06	1.45601e+06	516166	1.41805e+06	1.71581e+06	1.14471e+06	756570	1.53896e+06	991122	1.60968e+06	1.35801e+06	1.30372e+06	1.79311e+06	736475	601275	1.13001e+06	1.63829e+06	1.12194e+06	1.17807e+06	935123	659488	1.27883e+06
Jr01_22020	Ras-related protein RABA1f;Arabidopsis	VIT_10s0003g00550	XP_018824271.1	ADP-ribosylation factor family; Ras family; Ras of Complex, Roc, domain of DAPkinase; 50S ribosome-binding GTPase; Dynein light intermediate chain (DLIC)	COG1100: GTP-binding Protein	KEGG:ath:AT5G60860	GO:0005768,GO:0005886,GO:0005525,GO:0003924,GO:0006886,GO:0032482	CC:endosome; CC:plasma membrane; MF:GTP binding; MF:GTPase activity; BP:intracellular protein transport; BP:Rab protein signal transduction	GO:0005525,GO:0003924	MF:GTP binding; MF:GTPase activity	117486	161834	148883	208877	167105	151775	124803	176164	0	170588	215665	161140	86889.9	141145	155803	174565	165876	223813	0	70353.4	183350	158322	168807	108079	236887	165025	238810	192808	0	265631	91883.6	82180.4	129799	258465	139664	177701	111411	76949.2	0
Jr01_22030	GTP-binding protein TypA/BipA homolog;Helicobacter	VIT_12s0028g02640	XP_018824253.1	Elongation factor Tu GTP binding domain; 50S ribosome-binding GTPase; Elongation factor Tu domain 2; Elongation factor G C-terminus	COG1217: gtp-binding protein typa	KEGG:heo:C694_02460; KEGG:hpy:HP0480`KO:K06207	GO:0005829,GO:1990904,GO:0005525,GO:0003924,GO:0006412	CC:cytosol; CC:ribonucleoprotein complex; MF:GTP binding; MF:GTPase activity; BP:translation	GO:0003924,GO:0005525	MF:GTPase activity; MF:GTP binding	73997.9	0	0	0	0	0	124100	158602	124285	0	188328	0	0	0	0	0	124897	128866	150109	0	121542	0	0	0	0	0	121752	130759	136618	0	119607	0	0	0	0	0	121645	112031	144107
Jr01_22190	CBS domain-containing protein CBSX1, chloroplastic;Arabidopsis	VIT_07s0031g00200	XP_018824217.1	CBS domain; CBS domain	ENOG4111TWY: (CBS) domain	KEGG:ath:AT4G36910	GO:0009507,GO:0045454	CC:chloroplast; BP:cell redox homeostasis	.	.	97507.7	85946.4	0	0	0	0	0	0	0	156775	151934	170087	0	0	0	0	0	0	0	134950	101676	117111	0	0	0	0	0	0	0	173115	286971	270355	0	0	0	0	0	0	0
Jr01_22310	Seed biotin-containing protein SBP65;Pisum	.	XP_018832879.1	.	.	.	.	.	.	.	1.6016e+07	8.57363e+06	5.64071e+06	5.16151e+06	7.98463e+06	7.24897e+06	1.94232e+07	1.00912e+07	1.84758e+07	1.00057e+07	1.26165e+07	1.11473e+07	2.86066e+07	9.81905e+06	1.88516e+07	1.47642e+07	1.21162e+07	1.17227e+07	1.25665e+07	1.98349e+07	2.10635e+07	2.07896e+07	2.40082e+07	2.43207e+07	2.31176e+07	2.82045e+07	1.986e+07	2.17089e+07	1.85562e+07	2.12683e+07	1.12028e+07	6.98056e+06	1.23227e+07	1.18101e+07	1.42815e+07	1.68294e+07	1.0494e+07	9.35322e+06	1.24595e+07
Jr01_22440	Adaptin ear-binding coat-associated protein 2;Homo	VIT_12s0028g02380	XP_018832869.1	Protein of unknown function (DUF1681)	ENOG41113PS: NECAP endocytosis associated	KEGG:hsa:55707; KO:K20069	GO:0030125,GO:0005905,GO:0005622,GO:0005886,GO:0006897,GO:0015031	CC:clathrin vesicle coat; CC:clathrin-coated pit; CC:intracellular; CC:plasma membrane; BP:endocytosis; BP:protein transport	GO:0006897,GO:0016020	BP:endocytosis; CC:membrane	131616	144453	294472	250382	254363	209434	191005	211617	188376	201625	183525	202270	132525	145277	149470	193517	192565	207040	166961	117869	103707	104098	167847	158427	176715	150413	212129	151958	162510	194143	426209	374530	235124	656058	261721	279281	285005	299604	148015
Jr01_22460	Ketol-acid reductoisomerase, chloroplastic;Pisum	VIT_12s0028g02340	XP_018809878.1	Acetohydroxy acid isomeroreductase, NADPH-binding domain; Acetohydroxy acid isomeroreductase, catalytic domain; Acetohydroxy acid isomeroreductase, catalytic domain	.	.	GO:0009507,GO:0004455,GO:0046872,GO:0009097,GO:0009099	CC:chloroplast; MF:ketol-acid reductoisomerase activity; MF:metal ion binding; BP:isoleucine biosynthetic process; BP:valine biosynthetic process	GO:0004455,GO:0009082,GO:0055114	MF:ketol-acid reductoisomerase activity; BP:branched-chain amino acid biosynthetic process; BP:oxidation-reduction process	5.39817e+06	5.01531e+06	7.00567e+06	6.44864e+06	6.17027e+06	5.55935e+06	3.40404e+06	5.64945e+06	5.64598e+06	5.94989e+06	6.2514e+06	6.65741e+06	1.31325e+06	4.17089e+06	5.04609e+06	4.1465e+06	4.15547e+06	4.6703e+06	4.3684e+06	1.79381e+06	2.85805e+06	3.67299e+06	3.82042e+06	3.0567e+06	4.19581e+06	3.96403e+06	5.55396e+06	4.27065e+06	3.93119e+06	5.61636e+06	5.30624e+06	5.80948e+06	7.46585e+06	8.13755e+06	4.89009e+06	6.34658e+06	6.77192e+06	7.18033e+06	6.60727e+06
Jr01_22610	14-3-3-like protein D;Soja	VIT_19s0014g01420	XP_018808599.1	14-3-3 protein	COG5040: Tyrosine 3-monooxygenase tryptophan 5-monooxygenase activation protein	KEGG:gmx:547990; KO:K06630	GO:0019904	MF:protein domain specific binding	.	.	906905	1.30428e+06	1.96214e+06	1.69042e+06	1.60566e+06	1.53381e+06	1.01603e+06	1.66249e+06	1.30626e+06	1.86604e+06	1.6586e+06	1.40839e+06	414199	1.12841e+06	675427	1.48776e+06	1.17947e+06	1.33838e+06	1.50548e+06	414735	1.1161e+06	1.02099e+06	1.38954e+06	810691	1.43927e+06	1.14355e+06	1.9304e+06	1.23407e+06	1.20344e+06	1.56125e+06	2.0659e+06	2.07559e+06	1.51535e+06	1.91564e+06	1.98903e+06	1.64127e+06	1.76024e+06	1.82222e+06	1.46005e+06
Jr01_22620	Phosphoenolpyruvate carboxylase 2;Flaveria	VIT_12s0028g02180	XP_018808616.1	Phosphoenolpyruvate carboxylase	.	.	GO:0005737,GO:0008964,GO:0015977,GO:0006099	CC:cytoplasm; MF:phosphoenolpyruvate carboxylase activity; BP:carbon fixation; BP:tricarboxylic acid cycle	GO:0008964,GO:0006099,GO:0015977	MF:phosphoenolpyruvate carboxylase activity; BP:tricarboxylic acid cycle; BP:carbon fixation	1.0582e+06	2.15004e+06	2.3279e+06	2.22532e+06	1.48477e+06	1.64078e+06	1.1231e+06	1.65107e+06	1.57683e+06	2.43719e+06	2.04821e+06	2.14041e+06	278338	760184	1.00001e+06	1.10254e+06	1.20433e+06	1.47731e+06	1.48424e+06	600742	846561	898667	665042	563075	925136	624103	1.2828e+06	1.18564e+06	1.09442e+06	1.15387e+06	872065	1.16805e+06	1.67465e+06	3.60805e+06	1.37312e+06	1.52343e+06	1.45809e+06	1.24227e+06	1.62243e+06
Jr01_22630	Serine/threonine-protein phosphatase 5;Lycopersicon	VIT_12s0142g00720	XP_018808643.1	Tetratricopeptide repeat; Tetratricopeptide repeat; Tetratricopeptide repeat; Tetratricopeptide repeat; Tetratricopeptide repeat; PPP5 TPR repeat region	.	KEGG:sly:543849; KO:K04460	GO:0005829,GO:0005789,GO:0016021,GO:0031965,GO:0016607,GO:0005634,GO:0046872,GO:0004722	CC:cytosol; CC:endoplasmic reticulum membrane; CC:integral component of membrane; CC:nuclear membrane; CC:nuclear speck; CC:nucleus; MF:metal ion binding; MF:protein serine/threonine phosphatase activity	GO:0005515,GO:0016787	MF:protein binding; MF:hydrolase activity	320464	383999	521507	405511	513637	440891	383931	423148	384632	453542	469229	492095	163359	418170	369165	347971	371921	450864	318145	172234	419454	378961	338262	338438	300882	311319	498875	390211	311863	485472	295355	352666	343082	351696	447209	450758	304832	289897	753085
Jr01_22710	Ribose-phosphate pyrophosphokinase 4;Arabidopsis	VIT_12s0142g00090	XP_018808703.1	Phosphoribosyl transferase domain	COG0462: Phosphoribosyl pyrophosphate synthase	KEGG:ath:AT2G42910	GO:0005737,GO:0005829,GO:0005886,GO:0009506,GO:0002189,GO:0005524,GO:0016301,GO:0000287,GO:0004749,GO:0006015,GO:0009116,GO:0009165,GO:0006164	CC:cytoplasm; CC:cytosol; CC:plasma membrane; CC:plasmodesma; CC:ribose phosphate diphosphokinase complex; MF:ATP binding; MF:kinase activity; MF:magnesium ion binding; MF:ribose phosphate diphosphokinase activity; BP:5-phosphoribose 1-diphosphate biosynthetic process; BP:nucleoside metabolic process; BP:nucleotide biosynthetic process; BP:purine nucleotide biosynthetic process	GO:0009116	BP:nucleoside metabolic process	1.3168e+06	977672	1.71609e+06	1.83315e+06	1.31963e+06	1.78347e+06	1.55583e+06	1.98213e+06	1.33796e+06	1.68423e+06	1.70981e+06	1.70692e+06	395746	1.17355e+06	895291	1.62769e+06	1.58515e+06	1.61091e+06	1.47387e+06	762648	1.45633e+06	1.89062e+06	1.30788e+06	807860	1.22463e+06	1.00898e+06	1.74542e+06	1.44281e+06	1.66314e+06	1.44978e+06	1.39254e+06	1.77168e+06	1.64253e+06	3.15924e+06	1.97435e+06	1.35452e+06	1.15235e+06	1.101e+06	1.80189e+06
Jr01_22800	Peroxisomal and mitochondrial division factor 2 {ECO:0000303|PubMed:22147290};Arabidopsis	VIT_12s0142g00180	XP_018823995.1	.	ENOG410ZPUS: NA	KEGG:ath:AT1G06530	GO:0031307,GO:0005739,GO:0009536,GO:0005774,GO:0007005	CC:integral component of mitochondrial outer membrane; CC:mitochondrion; CC:plastid; CC:vacuolar membrane; BP:mitochondrion organization	.	.	2.27296e+06	2.6526e+06	3.47809e+06	3.81296e+06	3.53668e+06	3.322e+06	2.34383e+06	2.75679e+06	3.22466e+06	3.21361e+06	2.81749e+06	3.01512e+06	3.75401e+06	2.27563e+06	2.11125e+06	3.59035e+06	2.72657e+06	2.77691e+06	1.94644e+06	2.3299e+06	2.01874e+06	2.19562e+06	2.4299e+06	1.5971e+06	2.21863e+06	1.89615e+06	2.69205e+06	2.22194e+06	1.58359e+06	2.74076e+06	3.50341e+06	3.20026e+06	2.91642e+06	4.71453e+06	3.36189e+06	3.06954e+06	3.29419e+06	3.73789e+06	4.45795e+06
Jr01_22810	.	VIT_12s0142g00190	XP_018823986.1	.	.	.	.	.	.	.	186718	196992	228634	268979	225299	214346	179899	226298	176689	348024	276888	226703	104748	242345	132387	244180	273380	257417	294109	103537	376235	261770	189800	135844	140917	270414	323965	240398	218571	254137	144252	185330	208209	251077	277342	251927	202255	191490	192056
Jr01_22900	Trifunctional UDP-glucose 4,6-dehydratase/UDP-4-keto-6-deoxy-D-glucose 3,5-epimerase/UDP-4-keto-L-rhamnose-reductase RHM1 {ECO:0000305|PubMed:17190829};Arabidopsis	VIT_19s0014g00290	XP_018836873.1	RmlD substrate binding domain; NAD dependent epimerase/dehydratase family; Polysaccharide biosynthesis protein; GDP-mannose 4,6 dehydratase; 3-beta hydroxysteroid dehydrogenase/isomerase family; Male sterility protein	COG1088: dTDP-glucose 4-6-dehydratase	KEGG:ath:AT1G78570; KO:K12450	GO:0005829,GO:0009506,GO:0008460,GO:0016853,GO:0016491,GO:0050377,GO:0010280,GO:0010315,GO:0030154,GO:0071555,GO:0051555,GO:0042127,GO:0010253	CC:cytosol; CC:plasmodesma; MF:dTDP-glucose 4,6-dehydratase activity; MF:isomerase activity; MF:oxidoreductase activity; MF:UDP-glucose 4,6-dehydratase activity; MF:UDP-L-rhamnose synthase activity; BP:auxin efflux; BP:cell differentiation; BP:cell wall organization; BP:flavonol biosynthetic process; BP:regulation of cell population proliferation; BP:UDP-rhamnose biosynthetic process	GO:0003824,GO:0050662,GO:0003854,GO:0016616,GO:0006694,GO:0055114	MF:catalytic activity; MF:coenzyme binding; MF:3-beta-hydroxy-delta5-steroid dehydrogenase activity; MF:oxidoreductase activity, acting on the CH-OH group of donors, NAD or NADP as acceptor; BP:steroid biosynthetic process; BP:oxidation-reduction process	0	0	0	0	0	112795	81216.9	144371	0	171765	0	0	0	0	0	157220	96822	81874.4	0	38300.8	0	0	0	0	0	69997.1	176213	132057	0	151055	0	0	0	0	0	109686	83426.8	84920.5	0
Jr01_23300	Callose synthase 7;Arabidopsis	VIT_12s0028g00400	XP_018851081.1	Vta1 like; 1,3-beta-glucan synthase subunit FKS1, domain-1; 1,3-beta-glucan synthase component	ENOG410XQ8V: synthase	KEGG:ath:AT1G06490; KO:K11000	GO:0000148,GO:0016021,GO:0003843,GO:0006075,GO:0080165,GO:0071555,GO:0010233,GO:0008360	CC:1,3-beta-D-glucan synthase complex; CC:integral component of membrane; MF:1,3-beta-D-glucan synthase activity; BP:(1->3)-beta-D-glucan biosynthetic process; BP:callose deposition in phloem sieve plate; BP:cell wall organization; BP:phloem transport; BP:regulation of cell shape	GO:0003843,GO:0006075,GO:0000148,GO:0016020	MF:1,3-beta-D-glucan synthase activity; BP:(1->3)-beta-D-glucan biosynthetic process; CC:1,3-beta-D-glucan synthase complex; CC:membrane	0	0	0	0	0	140978	75232.7	0	85560.7	166511	0	0	0	0	0	77365.5	123098	0	110687	35761.1	0	0	0	0	0	91410.8	159073	0	82673.5	169293	0	0	0	0	0	142476	64929.5	0	168295
Jr01_23340	Conserved oligomeric Golgi complex subunit 5;Mus	VIT_12s0028g00470	XP_018856983.1	Golgi transport complex subunit 5	ENOG410XWH0: Component of oligomeric golgi complex 5	KEGG:mmu:238123; KO:K20292	GO:0005829,GO:0005794,GO:0000139,GO:0017119,GO:0005654,GO:0048219,GO:0006891,GO:0015031	CC:cytosol; CC:Golgi apparatus; CC:Golgi membrane; CC:Golgi transport complex; CC:nucleoplasm; BP:inter-Golgi cisterna vesicle-mediated transport; BP:intra-Golgi vesicle-mediated transport; BP:protein transport	GO:0006891,GO:0017119	BP:intra-Golgi vesicle-mediated transport; CC:Golgi transport complex	70478.2	101955	95427.4	101048	28647.5	94030.8	61690.9	118144	85424.3	113192	58767.3	105558	37301.6	72328.4	12375.7	76487.2	75759.8	91735.3	86337.2	39242.2	79113.1	92336.9	73602.6	33009.2	176682	65918	105409	96299.8	74743.4	116489	53588.1	35718.1	92821.4	117473	30506.6	90546.5	72299	42990.9	100300
Jr01_23370	4-hydroxyphenylpyruvate dioxygenase;Arabidopsis	VIT_12s0028g00710	XP_018857004.1	Glyoxalase/Bleomycin resistance protein/Dioxygenase superfamily	COG3185: 4-Hydroxyphenylpyruvate dioxygenase	KEGG:ath:AT1G06570; KO:K00457	GO:0005829,GO:0003868,GO:0042802,GO:0046872,GO:0006559,GO:0006572	CC:cytosol; MF:4-hydroxyphenylpyruvate dioxygenase activity; MF:identical protein binding; MF:metal ion binding; BP:L-phenylalanine catabolic process; BP:tyrosine catabolic process	.	.	285934	466398	541477	534122	444413	468336	290691	488936	472358	485460	540616	561021	240870	385041	424440	379413	390025	419633	372758	259118	368646	459169	401663	282337	438160	337090	455928	427126	344733	543608	413521	446868	435589	752853	557492	538102	558436	519720	529461
Jr01_23390	Persulfide dioxygenase ETHE1 homolog, mitochondrial;Arabidopsis	VIT_12s0028g00630	XP_018857042.1	Metallo-beta-lactamase superfamily	COG0491: Beta-lactamase domain protein	KEGG:ath:AT1G53580; KO:K17725	GO:0005739,GO:0016788,GO:0046872,GO:0050313,GO:0009793,GO:0009960,GO:0006749,GO:0070813,GO:0009651,GO:0048316	CC:mitochondrion; MF:hydrolase activity, acting on ester bonds; MF:metal ion binding; MF:sulfur dioxygenase activity; BP:embryo development ending in seed dormancy; BP:endosperm development; BP:glutathione metabolic process; BP:hydrogen sulfide metabolic process; BP:response to salt stress; BP:seed development	.	.	978776	1.78581e+06	1.83596e+06	1.77406e+06	2.04446e+06	1.80651e+06	1.04973e+06	1.65745e+06	1.39692e+06	1.45e+06	1.45532e+06	1.23564e+06	979141	1.29639e+06	1.11773e+06	1.39923e+06	1.20331e+06	1.2747e+06	1.10779e+06	863163	1.25997e+06	857231	1.21405e+06	771175	1.26799e+06	1.21462e+06	1.65005e+06	1.5179e+06	835762	1.96533e+06	1.58646e+06	1.04293e+06	1.58286e+06	1.88934e+06	1.44411e+06	1.41305e+06	1.57165e+06	1.31855e+06	4.75589e+06
Jr01_23430	Protein DETOXIFICATION 41 {ECO:0000303|PubMed:11739388};Arabidopsis	VIT_12s0028g01150	XP_018857059.1	MatE; MatE	COG0534: Mate efflux family protein	KEGG:ath:AT3G59030; KO:K03327	GO:0016021,GO:0009705,GO:0015238,GO:0015299,GO:0022857,GO:0006855,GO:0009813,GO:0010231,GO:0010023	CC:integral component of membrane; CC:plant-type vacuole membrane; MF:drug transmembrane transporter activity; MF:solute:proton antiporter activity; MF:transmembrane transporter activity; BP:drug transmembrane transport; BP:flavonoid biosynthetic process; BP:maintenance of seed dormancy; BP:proanthocyanidin biosynthetic process	GO:0015238,GO:0015297,GO:0006855,GO:0055085,GO:0016020	MF:drug transmembrane transporter activity; MF:antiporter activity; BP:drug transmembrane transport; BP:transmembrane transport; CC:membrane	38222.1	0	57457.7	112650	100085	110790	80380.5	132394	92093.4	253521	188177	0	55851.3	232674	170215	139532	199378	254310	282012	47777	351736	0	169554	155681	338476	299469	303023	230927	227015	218301	37085.8	0	133711	89983.5	126938	146152	68158	32675.2	102928
Jr01_23450	Aspartate aminotransferase, mitochondrial;Arabidopsis	VIT_12s0028g01820	XP_018857070.1	Aminotransferase class I and II	COG1448: aminotransferase	KEGG:ath:AT2G30970; KO:K14455	GO:0005759,GO:0005739,GO:0005507,GO:0004069,GO:0030170,GO:0006103,GO:0006531,GO:0009058,GO:0006536,GO:0046686	CC:mitochondrial matrix; CC:mitochondrion; MF:copper ion binding; MF:L-aspartate:2-oxoglutarate aminotransferase activity; MF:pyridoxal phosphate binding; BP:2-oxoglutarate metabolic process; BP:aspartate metabolic process; BP:biosynthetic process; BP:glutamate metabolic process; BP:response to cadmium ion	GO:0030170,GO:0009058	MF:pyridoxal phosphate binding; BP:biosynthetic process	510996	0	592553	701161	488773	925650	456930	753471	826414	632082	839820	0	251998	727555	1.37206e+06	768518	747751	844096	558746	1.13635e+06	1.41958e+06	0	946433	401090	1.02281e+06	610883	707437	766073	534960	1.27815e+06	240173	0	1.00836e+06	654890	559883	850649	606684	546561	2.70148e+06
Jr01_23520	60S ribosomal protein L11;Medicago	VIT_10s0003g01520	XP_018857107.1	Ribosomal protein L5; ribosomal L5P family C-terminus	.	.	GO:0005634,GO:0005840,GO:0019843,GO:0003735,GO:0006412	CC:nucleus; CC:ribosome; MF:rRNA binding; MF:structural constituent of ribosome; BP:translation	.	.	1.13777e+07	1.25642e+07	1.81203e+07	1.56984e+07	1.70531e+07	1.37579e+07	1.21507e+07	1.31854e+07	1.47589e+07	1.69057e+07	1.41984e+07	1.67423e+07	3.29254e+06	1.10389e+07	9.42372e+06	1.07579e+07	1.20696e+07	1.10125e+07	1.22545e+07	4.97344e+06	1.20609e+07	1.03264e+07	1.01819e+07	8.51681e+06	8.05009e+06	7.91367e+06	1.31342e+07	8.96961e+06	1.06054e+07	1.18798e+07	1.12018e+07	1.11642e+07	1.05239e+07	1.09169e+07	1.29576e+07	1.35757e+07	1.04793e+07	1.69726e+07	1.40979e+07
Jr01_23540	Ras-related protein Rab11D;Lotus	VIT_19s0014g01160	XP_018857123.1	ADP-ribosylation factor family; Ras family; Ras of Complex, Roc, domain of DAPkinase; 50S ribosome-binding GTPase	.	.	GO:0005886,GO:0005525,GO:0003924	CC:plasma membrane; MF:GTP binding; MF:GTPase activity	GO:0005525,GO:0003924	MF:GTP binding; MF:GTPase activity	88733.1	0	0	199813	135666	147541	91627.3	0	0	266344	176935	0	0	175076	161575	137125	134584	0	0	27536.7	93445.6	0	0	120036	150246	152596	150579	0	0	103074	222051	0	0	192774	144806	188082	208360	0	0
Jr01_23660	50S ribosomal protein L1 {ECO:0000255|HAMAP-Rule:MF_01318};Paracoccus	VIT_12s0028g01980	XP_018852001.1	Ribosomal protein L1p/L10e family	COG0081: Binds directly to 23S rRNA. The L1 stalk is quite mobile in the ribosome, and is involved in E site tRNA release (By similarity)	KEGG:pde:Pden_0744; KO:K02863	GO:0015934,GO:0019843,GO:0003735,GO:0000049,GO:0006417,GO:0006412	CC:large ribosomal subunit; MF:rRNA binding; MF:structural constituent of ribosome; MF:tRNA binding; BP:regulation of translation; BP:translation	.	.	48645.2	76940.4	118252	88028.9	97435.2	83851.3	57165.3	44432.9	0	121911	101652	84434.6	35896.2	58841.4	94895.2	87538	62479.6	105368	0	51346.5	84743.2	85691	78348.6	83927.9	92787.6	64381.6	95799.7	141987	0	178831	85525.4	88305.5	82489.1	155325	87513.6	96124.2	87047.9	63883.4	0
Jr01_23740	Probable pectinesterase/pectinesterase inhibitor 51;Arabidopsis	VIT_04s0044g01000	XP_018842710.1	Plant invertase/pectin methylesterase inhibitor; Pectinesterase	COG4677: pectinesterase	KEGG:ath:AT5G09760	GO:0005618,GO:0005576,GO:0045330,GO:0030599,GO:0046910,GO:0042545,GO:0045490	CC:cell wall; CC:extracellular region; MF:aspartyl esterase activity; MF:pectinesterase activity; MF:pectinesterase inhibitor activity; BP:cell wall modification; BP:pectin catabolic process	GO:0004857,GO:0030599,GO:0042545	MF:enzyme inhibitor activity; MF:pectinesterase activity; BP:cell wall modification	2.19086e+06	2.06482e+06	3.39562e+06	3.09329e+06	4.04012e+06	2.93565e+06	2.52426e+06	2.61891e+06	1.91466e+06	3.71368e+06	1.9874e+06	2.45566e+06	691429	2.5996e+06	1.60109e+06	3.22148e+06	2.9697e+06	3.20434e+06	2.68672e+06	1.42228e+06	4.05676e+06	3.35463e+06	3.16403e+06	1.81022e+06	3.52263e+06	2.89269e+06	4.5703e+06	2.71874e+06	3.99484e+06	3.5411e+06	3.64961e+06	2.24259e+06	2.07382e+06	2.60789e+06	2.35069e+06	2.87716e+06	1.75891e+06	2.35859e+06	1.39501e+06
Jr01_23750	Multiprotein-bridging factor 1b;Arabidopsis	VIT_12s0028g02020	XP_018842709.1	Multiprotein bridging factor 1; Helix-turn-helix	COG1813: Factor 1	KEGG:ath:AT3G58680; KO:K03627	GO:0005737,GO:0005730,GO:0005634,GO:0043565,GO:0003713,GO:0045893	CC:cytoplasm; CC:nucleolus; CC:nucleus; MF:sequence-specific DNA binding; MF:transcription coactivator activity; BP:positive regulation of transcription, DNA-templated	GO:0043565	MF:sequence-specific DNA binding	97029.6	0	187605	192759	194929	297553	0	278996	304123	379836	346557	0	363987	191623	206299	452912	0	441588	259313	314683	242575	0	343972	262818	239035	228551	0	306042	267025	385667	505210	0	474619	450078	544312	419602	0	274142	524439
Jr01_23770	Plant cysteine oxidase 4 {ECO:0000303|PubMed:24599061};Arabidopsis	VIT_10s0003g01390	XP_018842705.1	PCO_ADO	ENOG4111Y3H: 2-aminoethanethiol	KEGG:ath:AT2G42670; KO:K10712	GO:0005737,GO:0005634,GO:0017172,GO:0046872	CC:cytoplasm; CC:nucleus; MF:cysteine dioxygenase activity; MF:metal ion binding	GO:0016702,GO:0055114	MF:oxidoreductase activity, acting on single donors with incorporation of molecular oxygen, incorporation of two atoms of oxygen; BP:oxidation-reduction process	0	0	273549	0	0	194425	172457	191299	0	198179	0	0	53435.2	0	0	166412	152579	152335	0	93049.2	0	0	97578.7	0	0	152897	147318	154566	0	153565	0	0	201677	0	0	153921	168303	200987	0
Jr01_23830	Ubiquinone biosynthesis O-methyltransferase, mitochondrial {ECO:0000255|HAMAP-Rule:MF_03190};Arabidopsis	VIT_00s0186g00010	XP_018812444.1	Methyltransferase domain; Methyltransferase domain; Mycolic acid cyclopropane synthetase; Ribosomal protein L11 methyltransferase (PrmA); Methyltransferase domain; Nodulation protein S (NodS)	COG2227: Non-specific O-methyltransferase that catalyzes the 2 O- methylation steps in the ubiquinone biosynthetic pathway (By similarity)	KEGG:ath:AT2G30920; KO:K00591	GO:0031314,GO:0005740,GO:0008425,GO:1990886,GO:0008689,GO:0004395,GO:0010420,GO:0006744	CC:extrinsic component of mitochondrial inner membrane; CC:mitochondrial envelope; MF:2-polyprenyl-6-methoxy-1,4-benzoquinone methyltransferase activity; MF:3,4-dihydroxy-5-polyprenylbenzoic acid O-methyltransferase activity; MF:3-demethylubiquinone-9 3-O-methyltransferase activity; MF:hexaprenyldihydroxybenzoate methyltransferase activity; MF:polyprenyldihydroxybenzoate methyltransferase activit…	GO:0008757,GO:0009312,GO:0009877,GO:0008168	MF:S-adenosylmethionine-dependent methyltransferase activity; BP:oligosaccharide biosynthetic process; BP:nodulation; MF:methyltransferase activity	104927	144859	116642	220871	106639	174075	96294.7	153855	143910	195528	143566	145574	50076.1	86248.8	120832	132903	138735	180917	115837	83412.8	123179	119606	128905	66380	201076	114223	169929	156421	94921.7	220251	133537	120194	183324	447008	188433	162743	154067	97150.2	383409
Jr01_24070	Protein FATTY ACID EXPORT 2, chloroplastic {ECO:0000303|PubMed:25646734};Arabidopsis	VIT_07s0130g00480	XP_018824102.1	Transmembrane proteins 14C	ENOG4112205: Transmembrane protein 14A	KEGG:ath:AT3G43520	GO:0009507,GO:0009941,GO:0031969,GO:0016021,GO:0009536	CC:chloroplast; CC:chloroplast envelope; CC:chloroplast membrane; CC:integral component of membrane; CC:plastid	GO:0016020	CC:membrane	318901	87235.8	193032	225263	170343	207227	205603	415384	233948	328675	168994	268527	50589.9	281871	213616	289640	308828	245853	328171	83599.2	230640	187618	305007	288469	211753	164770	304557	269343	133112	208339	320942	401604	219850	198335	326144	318275	201882	128543	387545
Jr01_24080	Vacuolar protein sorting-associated protein 27;Saccharomyces	VIT_07s0130g00470	XP_018824106.1	FYVE zinc finger; Ankyrin repeats (many copies); Ankyrin repeats (3 copies); Ankyrin repeats (many copies)	.	KEGG:sce:YNR006W; KO:K12182	GO:0005768,GO:0010008,GO:0033565,GO:0032991,GO:0046872,GO:0032266,GO:0019904,GO:0046982,GO:0043130,GO:1904669,GO:0045324,GO:0071985,GO:1903319,GO:0045053,GO:0009306,GO:0006623,GO:0043328	CC:endosome; CC:endosome membrane; CC:ESCRT-0 complex; CC:protein-containing complex; MF:metal ion binding; MF:phosphatidylinositol-3-phosphate binding; MF:protein domain specific binding; MF:protein heterodimerization activity; MF:ubiquitin binding; BP:ATP export; BP:late endosome to vacuole transport; BP:multivesicular body sorting pathway; BP:positive regulation of protein maturation; BP:prote…	GO:0046872	MF:metal ion binding	0	0	152889	0	211023	254304	229682	230205	0	326668	0	0	626174	0	241481	281952	274766	307373	0	259800	0	0	295852	0	181521	169577	295735	216632	0	222650	0	0	223532	0	349475	351482	256775	303581	0
Jr01_24130	Glucan endo-1,3-beta-glucosidase 5;Arabidopsis	VIT_11s0016g00220	XP_018824074.1	Glycosyl hydrolases family 17; X8 domain	ENOG410YE7X: glucan endo-1,3-beta-glucosidase	KEGG:ath:AT4G31140; KO:K19893	GO:0031225,GO:0046658,GO:0009505,GO:0005886,GO:0009506,GO:0005773,GO:0042973,GO:0005975,GO:0006952	CC:anchored component of membrane; CC:anchored component of plasma membrane; CC:plant-type cell wall; CC:plasma membrane; CC:plasmodesma; CC:vacuole; MF:glucan endo-1,3-beta-D-glucosidase activity; BP:carbohydrate metabolic process; BP:defense response	GO:0004553,GO:0005975	MF:hydrolase activity, hydrolyzing O-glycosyl compounds; BP:carbohydrate metabolic process	333506	344714	475251	538787	456543	523697	404515	583288	382952	484663	441443	418771	252285	338288	316922	455219	414588	487960	510641	225776	659322	597255	437744	308487	798014	480211	639276	417124	294045	548052	464876	340932	445346	904911	476457	504726	454856	310629	818546
Jr01_24150	Alpha-aminoadipic semialdehyde synthase;Arabidopsis	VIT_11s0016g00280	XP_018824098.1	Alanine dehydrogenase/PNT, N-terminal domain; LOR/SDH bifunctional enzyme conserved region; Saccharopine dehydrogenase NADP binding domain; Saccharopine dehydrogenase C-terminal domain	COG1748: saccharopine dehydrogenase	KEGG:ath:AT4G33150; KO:K14157	GO:0005737,GO:0047131,GO:0047130,GO:0004753,GO:0033512,GO:0019878	CC:cytoplasm; MF:saccharopine dehydrogenase (NAD+, L-glutamate-forming) activity; MF:saccharopine dehydrogenase (NADP+, L-lysine-forming) activity; MF:saccharopine dehydrogenase activity; BP:L-lysine catabolic process to acetyl-CoA via saccharopine; BP:lysine biosynthetic process via aminoadipic acid	GO:0016491,GO:0055114	MF:oxidoreductase activity; BP:oxidation-reduction process	3.99911e+06	8.23271e+06	8.94323e+06	7.88465e+06	6.62046e+06	6.18553e+06	4.57266e+06	6.13273e+06	6.33643e+06	8.99877e+06	8.49776e+06	8.53583e+06	1.1244e+06	4.51267e+06	3.38611e+06	4.15778e+06	4.76747e+06	5.04889e+06	6.67078e+06	2.05364e+06	3.53608e+06	3.87358e+06	3.1236e+06	1.8998e+06	3.19828e+06	3.16607e+06	5.14143e+06	4.23946e+06	3.28917e+06	4.34574e+06	3.54774e+06	3.73332e+06	4.57931e+06	7.28811e+06	7.88443e+06	5.17928e+06	5.32547e+06	6.02791e+06	8.26674e+06
Jr01_24170	Pectinesterase/pectinesterase inhibitor PPE8B;Prunus	VIT_12s0035g01900	XP_018824116.1	Plant invertase/pectin methylesterase inhibitor; Pectinesterase	.	.	GO:0005618,GO:0005576,GO:0045330,GO:0004857,GO:0030599,GO:0042545,GO:0045490	CC:cell wall; CC:extracellular region; MF:aspartyl esterase activity; MF:enzyme inhibitor activity; MF:pectinesterase activity; BP:cell wall modification; BP:pectin catabolic process	GO:0004857,GO:0030599,GO:0042545	MF:enzyme inhibitor activity; MF:pectinesterase activity; BP:cell wall modification	0	45501.3	93938.1	51046.6	127575	146852	98388.1	187082	124468	217170	0	130214	54221.3	96725.2	129104	143182	182132	186820	149130	51610.7	0	130013	112343	82286.6	179304	115652	201777	139501	145873	200149	0	161495	197713	92152	117706	209118	181068	154420	291254
Jr01_24300	Suppressor of mec-8 and unc-52 protein homolog 2;Arabidopsis	VIT_11s0016g00420	XP_018820618.1	RED-like protein N-terminal region; RED-like protein C-terminal region	ENOG410YR3Z: IK cytokine, down-regulator of HLA II	KEGG:ath:AT2G26460; KO:K13109	GO:0005634,GO:0007094,GO:0008380	CC:nucleus; BP:mitotic spindle assembly checkpoint; BP:RNA splicing	GO:0005634	CC:nucleus	0	262831	0	352189	348665	335970	274684	298949	327495	269342	0	303399	0	284613	284922	327547	313074	306032	306302	209134	0	271552	0	199691	363520	266849	337978	261024	238215	445397	0	339439	0	429465	318769	363841	346653	412060	417952
Jr01_24360	Eukaryotic translation initiation factor 3 subunit K {ECO:0000255|HAMAP-Rule:MF_03010};Oryza sativa	VIT_11s0016g00450	XP_018820619.1	CSN8/PSMD8/EIF3K family	ENOG410ZSE4: Component of the eukaryotic translation initiation factor 3 (eIF-3) complex, which is involved in protein synthesis and, together with other initiation factors, stimulates binding of mRNA and methionyl-tRNAi to the 40S ribosome (By similarity)	KEGG:osa:4331842; KO:K15028	GO:0005829,GO:0016282,GO:0033290,GO:0005852,GO:0043022,GO:0003743,GO:0001732,GO:0006446	CC:cytosol; CC:eukaryotic 43S preinitiation complex; CC:eukaryotic 48S preinitiation complex; CC:eukaryotic translation initiation factor 3 complex; MF:ribosome binding; MF:translation initiation factor activity; BP:formation of cytoplasmic translation initiation complex; BP:regulation of translational initiation	.	.	0	0	0	0	0	0	73314.2	0	0	116841	0	0	0	0	0	0	87653.5	0	0	52372.4	0	0	0	0	0	0	153704	0	0	149671	0	0	0	0	0	0	92574.3	0	0
Jr01_24390	Sucrose synthase;Soja	VIT_11s0016g00470	XP_018824886.1	Sucrose synthase; Glycosyl transferases group 1; Glycosyl transferases group 1	COG0438: Glycosyl transferase (Group 1	KEGG:gmx:547508; KO:K00695	GO:0016157,GO:0009877,GO:0005985	MF:sucrose synthase activity; BP:nodulation; BP:sucrose metabolic process	GO:0016157,GO:0005985	MF:sucrose synthase activity; BP:sucrose metabolic process	2.46849e+06	3.611e+06	4.0257e+06	4.49058e+06	3.36502e+06	3.14759e+06	2.1651e+06	2.90423e+06	3.07311e+06	3.84683e+06	3.51683e+06	3.01376e+06	663384	2.11636e+06	2.88147e+06	1.85802e+06	3.01373e+06	3.24617e+06	2.69316e+06	1.1483e+06	2.18886e+06	2.09731e+06	2.02854e+06	1.95229e+06	2.20959e+06	2.61505e+06	3.63899e+06	3.50058e+06	2.14856e+06	3.25646e+06	2.14535e+06	1.73013e+06	2.90478e+06	3.86692e+06	2.6205e+06	2.77505e+06	2.45097e+06	1.36716e+06	3.95744e+06
Jr01_24640	3-oxoacyl-[acyl-carrier-protein] synthase II, chloroplastic;Arabidopsis	VIT_11s0016g00600	XP_018806906.1	Beta-ketoacyl synthase, N-terminal domain; Beta-ketoacyl synthase, C-terminal domain	COG0304: Catalyzes the condensation reaction of fatty acid synthesis by the addition to an acyl acceptor of two carbons from malonyl-ACP (By similarity)	KEGG:ath:AT1G74960; KO:K09458	GO:0009507,GO:0009570,GO:0009536,GO:0004315,GO:0009631,GO:0009793,GO:0006633,GO:0006636	CC:chloroplast; CC:chloroplast stroma; CC:plastid; MF:3-oxoacyl-[acyl-carrier-protein] synthase activity; BP:cold acclimation; BP:embryo development ending in seed dormancy; BP:fatty acid biosynthetic process; BP:unsaturated fatty acid biosynthetic process	.	.	0	0	268355	0	0	161342	203302	196528	229081	0	0	0	124296	0	0	180330	165261	158518	151394	0	0	0	163189	0	0	141996	189858	159811	137188	0	0	0	110699	0	0	205289	202492	289282	237341
Jr01_24700	ATP synthase subunit delta', mitochondrial;Ipomoea	VIT_15s0021g00920	XP_018848210.1	ATP synthase, Delta/Epsilon chain, beta-sandwich domain	.	.	GO:0005743,GO:0045261,GO:0046933,GO:0015986	CC:mitochondrial inner membrane; CC:proton-transporting ATP synthase complex, catalytic core F(1); MF:proton-transporting ATP synthase activity, rotational mechanism; BP:ATP synthesis coupled proton transport	GO:0015986	BP:ATP synthesis coupled proton transport	419473	215736	515370	648270	393608	778079	553756	666428	1.07629e+06	813068	1.36854e+06	515429	601273	568725	779976	890531	952924	937524	998399	912303	534596	449569	900337	838602	759370	559424	903429	685317	828623	531945	1.17441e+06	1.32098e+06	1.17016e+06	753948	1.41318e+06	1.30958e+06	892055	1.31046e+06	788809
Jr01_24850	Oligouridylate-binding protein 1;Nicotiana	VIT_11s0016g00700	XP_018814739.1	RNA recognition motif. (a.k.a. RRM, RBD, or RNP domain); RNA recognition motif. (a.k.a. RRM, RBD, or RNP domain); RNA recognition motif. (a.k.a. RRM, RBD, or RNP domain)	.	.	GO:0005634,GO:0003723,GO:0006397	CC:nucleus; MF:RNA binding; BP:mRNA processing	GO:0003676	MF:nucleic acid binding	0	0	110604	0	0	66680.8	62178.7	79571.7	0	0	0	0	39923.8	0	0	59108.7	63804.7	51092.2	0	0	0	0	38414.2	0	0	44918.8	53190.5	49819.7	0	0	0	0	42907.1	0	0	79379.1	63425.6	89107.6	0
Jr01_24900	Ubiquinone biosynthesis protein COQ9-A, mitochondrial;Xenopus	VIT_11s0016g00760	XP_018814733.1	COQ9	.	KEGG:xla:733404; KO:K18587	GO:0005739,GO:0008289,GO:0042803,GO:0006744	CC:mitochondrion; MF:lipid binding; MF:protein homodimerization activity; BP:ubiquinone biosynthetic process	.	.	429489	439137	556516	625180	495447	680022	451833	624075	485738	554897	495769	526857	179229	460062	439233	536722	480822	434646	473179	149281	556843	427619	505443	326509	567609	411650	567442	552030	451436	570116	447727	395337	590547	489279	356235	394541	523475	395417	474888
Jr01_24920	.	VIT_11s0016g00780	XP_018836280.1	Cupin superfamily (DUF985)	.	.	.	.	.	.	165807	128522	130285	319880	197096	306860	150773	336077	299276	319847	331111	263864	684577	247787	270972	267151	328310	281585	241558	229035	242631	241271	318685	286781	377681	218661	393153	274097	192450	331167	263613	296566	232696	387073	272335	334944	231902	231881	383933
Jr01_24990	Methylthioribose-1-phosphate isomerase {ECO:0000255|HAMAP-Rule:MF_03119};Populus	VIT_11s0016g00830	XP_018836291.1	Initiation factor 2 subunit family	COG0182: Catalyzes the interconversion of methylthioribose-1- phosphate (MTR-1-P) into methylthioribulose-1-phosphate (MTRu-1-P) (By similarity)	.	GO:0005737,GO:0005634,GO:0046523,GO:0019509,GO:0019284	CC:cytoplasm; CC:nucleus; MF:S-methyl-5-thioribose-1-phosphate isomerase activity; BP:L-methionine salvage from methylthioadenosine; BP:L-methionine salvage from S-adenosylmethionine	GO:0044237	BP:cellular metabolic process	1.98285e+06	2.14204e+06	3.43011e+06	2.56911e+06	2.67548e+06	2.64576e+06	1.81844e+06	2.49251e+06	2.23345e+06	2.17881e+06	2.15147e+06	2.13856e+06	762112	2.1072e+06	1.9242e+06	2.34686e+06	2.00449e+06	1.93246e+06	1.9793e+06	1.00706e+06	1.61114e+06	1.56697e+06	1.6496e+06	1.58069e+06	1.80112e+06	1.48813e+06	1.83627e+06	1.99105e+06	1.6322e+06	1.65307e+06	2.6725e+06	2.75298e+06	2.34501e+06	2.84789e+06	2.09064e+06	1.90822e+06	3.14193e+06	2.76557e+06	1.72072e+06
Jr01_25150	Aldehyde dehydrogenase family 7 member A1;Malus	VIT_11s0016g00900	XP_018844905.1	Aldehyde dehydrogenase family	.	KEGG:mdm:103400922; KO:K14085	GO:0004029,GO:0043878,GO:0006081	MF:aldehyde dehydrogenase (NAD) activity; MF:glyceraldehyde-3-phosphate dehydrogenase (NAD+) (non-phosphorylating) activity; BP:cellular aldehyde metabolic process	GO:0016491,GO:0055114	MF:oxidoreductase activity; BP:oxidation-reduction process	4.37735e+07	5.92021e+07	7.69394e+07	6.14505e+07	7.91454e+07	6.25509e+07	3.96889e+07	7.15245e+07	4.73806e+07	7.39368e+07	6.49332e+07	6.51418e+07	1.27831e+07	5.78005e+07	4.27412e+07	4.69041e+07	5.40249e+07	4.6513e+07	5.96313e+07	1.85237e+07	5.30194e+07	4.63333e+07	3.78311e+07	2.87337e+07	4.13111e+07	4.06421e+07	5.8337e+07	4.1012e+07	4.58222e+07	5.11198e+07	3.89158e+07	3.74973e+07	4.06016e+07	4.0797e+07	3.86006e+07	4.31648e+07	4.40493e+07	4.76519e+07	4.04478e+07
Jr01_25280	Thiol protease aleurain-like;Arabidopsis	VIT_11s0016g01070	XP_018844184.1	Cathepsin propeptide inhibitor domain (I29); Papain family cysteine protease	COG4870: cathepsin	KEGG:ath:AT3G45310; KO:K01366	GO:0005615,GO:0005764,GO:0004197,GO:0051603	CC:extracellular space; CC:lysosome; MF:cysteine-type endopeptidase activity; BP:proteolysis involved in cellular protein catabolic process	GO:0008234,GO:0006508	MF:cysteine-type peptidase activity; BP:proteolysis	1.5415e+06	1.20045e+06	1.68887e+06	1.44035e+06	1.85416e+06	2.04716e+06	1.62474e+06	2.30099e+06	1.66847e+06	2.43149e+06	2.25162e+06	1.96208e+06	2.32365e+06	2.54744e+06	1.58506e+06	2.71536e+06	2.63842e+06	2.4002e+06	2.25987e+06	1.0647e+06	1.48723e+06	2.23602e+06	2.04406e+06	1.6098e+06	2.80241e+06	2.34035e+06	3.31437e+06	2.4293e+06	2.18162e+06	1.77206e+06	1.39302e+06	1.527e+06	1.59919e+06	1.31626e+06	1.88803e+06	1.85338e+06	1.32052e+06	1.66435e+06	2.98713e+06
Jr01_25300	Tubulin--tyrosine ligase-like protein 12;Mus	VIT_11s0016g01120	XP_018844196.1	Tubulin-tyrosine ligase family	ENOG410XQ0A: tubulin tyrosine ligase-like family, member 12	KEGG:mmu:223723; KO:K16609	GO:0005524,GO:0006464	MF:ATP binding; BP:cellular protein modification process	GO:0006464	BP:cellular protein modification process	0	0	25220.8	0	25403.3	20360.3	0	0	0	0	0	0	11485.1	0	29238	18803.9	0	0	0	0	0	0	18571.3	0	26458.4	16137.6	0	0	0	0	0	0	23251.1	0	18107.3	26727.4	0	0	0
Jr01_25850	Replication protein A 70 kDa DNA-binding subunit A;Arabidopsis	VIT_11s0016g01390	XP_018844552.1	Replication factor-A protein 1, N-terminal domain; OB-fold nucleic acid binding domain; Replication protein A OB domain; Replication factor-A C terminal domain	COG1599: DNA replication	KEGG:ath:AT2G06510; KO:K07466	GO:0005662,GO:0000790,GO:0000784,GO:0003684,GO:0046872,GO:0043565,GO:0003697,GO:0043047,GO:0051026,GO:0006281,GO:0006268,GO:0006261,GO:0000724,GO:0048232,GO:0007141,GO:0051321,GO:0006289,GO:0009555,GO:0007131,GO:0000723,GO:0007004	CC:DNA replication factor A complex; CC:nuclear chromatin; CC:nuclear chromosome, telomeric region; MF:damaged DNA binding; MF:metal ion binding; MF:sequence-specific DNA binding; MF:single-stranded DNA binding; MF:single-stranded telomeric DNA binding; BP:chiasma assembly; BP:DNA repair; BP:DNA unwinding involved in DNA replication; BP:DNA-dependent DNA replication; BP:double-strand break repair…	GO:0003677,GO:0006260,GO:0005634,GO:0003676	MF:DNA binding; BP:DNA replication; CC:nucleus; MF:nucleic acid binding	0	0	0	0	0	0	37260.4	60077.3	0	86425	0	0	0	0	0	0	50988.4	59419.4	0	25813.1	0	0	0	0	0	0	61571.7	52020.7	0	72993.4	0	0	0	0	0	0	53103.9	49096.3	0
Jr01_25940	Alpha/beta hydrolase domain-containing protein WAV2 {ECO:0000305};Arabidopsis	VIT_11s0016g01490	XP_018844673.1	alpha/beta hydrolase fold; Serine aminopeptidase, S33; alpha/beta hydrolase fold; Prolyl oligopeptidase family	COG1073: Hydrolase	KEGG:ath:AT5G20520; KO:K06889	GO:0005783,GO:0016021,GO:0019866,GO:0005886,GO:0008236,GO:0048364	CC:endoplasmic reticulum; CC:integral component of membrane; CC:organelle inner membrane; CC:plasma membrane; MF:serine-type peptidase activity; BP:root development	GO:0016787,GO:0008236,GO:0006508	MF:hydrolase activity; MF:serine-type peptidase activity; BP:proteolysis	0	0	0	0	0	169521	98731.4	0	136819	181731	0	0	0	0	0	151084	148118	0	168578	78111.7	0	0	0	0	0	97577.1	141627	0	138113	146669	0	0	0	0	0	132587	167336	0	139423
Jr01_25980	Myosin-17;Arabidopsis	VIT_11s0016g01710	XP_018844719.1	Myosin N-terminal SH3-like domain; Myosin head (motor domain); IQ calmodulin-binding motif; IQ calmodulin-binding motif; IQ calmodulin-binding motif; IQ calmodulin-binding motif	COG5022: myosin heavy chain	KEGG:ath:AT5G20490	GO:0016459,GO:0009506,GO:0035619,GO:0030133,GO:0003779,GO:0005524,GO:0005516,GO:0003774,GO:0007015,GO:0030048,GO:0051645,GO:0048467,GO:0090436,GO:0051646,GO:0060151,GO:0048768,GO:0048767,GO:0010091,GO:0010090	CC:myosin complex; CC:plasmodesma; CC:root hair tip; CC:transport vesicle; MF:actin binding; MF:ATP binding; MF:calmodulin binding; MF:motor activity; BP:actin filament organization; BP:actin filament-based movement; BP:Golgi localization; BP:gynoecium development; BP:leaf pavement cell development; BP:mitochondrion localization; BP:peroxisome localization; BP:root hair cell tip growth; BP:root h…	GO:0003774,GO:0005524,GO:0016459,GO:0005515	MF:motor activity; MF:ATP binding; CC:myosin complex; MF:protein binding	0	0	0	0	0	146248	165135	181027	0	318242	0	0	0	0	0	158950	196535	224929	0	78035.6	0	0	0	0	0	137464	262620	172806	0	295815	0	0	0	0	0	305123	157938	199163	0
Jr01_26010	WD repeat-containing protein VIP3 {ECO:0000305};Arabidopsis	VIT_11s0016g01730	XP_018844750.1	WD domain, G-beta repeat; WD domain, G-beta repeat; WD domain, G-beta repeat; Anaphase-promoting complex subunit 4 WD40 domain; WD domain, G-beta repeat; WD domain, G-beta repeat	ENOG410XP1Z: wD repeat domain	KEGG:ath:AT4G29830; KO:K12602	GO:0016593,GO:0080008,GO:0005829,GO:0005634,GO:0009908,GO:0010452,GO:0051568,GO:0009910,GO:0016441	CC:Cdc73/Paf1 complex; CC:Cul4-RING E3 ubiquitin ligase complex; CC:cytosol; CC:nucleus; BP:flower development; BP:histone H3-K36 methylation; BP:histone H3-K4 methylation; BP:negative regulation of flower development; BP:posttranscriptional gene silencing	GO:0005515	MF:protein binding	356650	346309	0	371927	630793	541035	371473	559602	481101	595817	485481	583481	0	578224	309503	542007	438275	354183	395098	229413	392432	390223	0	464627	324972	350125	458599	321892	370568	607177	570557	498736	0	149191	515171	400741	513469	676021	652405
Jr01_26020	UBP1-associated proteins 1C;Arabidopsis	VIT_11s0016g01740	XP_018844761.1	LYAR-type C2HC zinc finger; Zinc-finger of C2H2 type	ENOG411081U: Ly1 antibody reactive homolog (mouse)	KEGG:ath:AT2G19380	GO:0005634,GO:1990904,GO:0003729,GO:0003723,GO:0008270,GO:0006397	CC:nucleus; CC:ribonucleoprotein complex; MF:mRNA binding; MF:RNA binding; MF:zinc ion binding; BP:mRNA processing	.	.	0	0	0	0	53492.5	68885.5	0	0	75508.1	126765	0	0	0	0	37657	62486	0	0	67123.5	28047.5	0	0	0	0	68133.4	36160.3	0	0	42973.8	40931.2	0	0	0	0	72942.8	72095.7	0	0	82048.2
Jr01_26070	Pre-mRNA cleavage factor Im 25 kDa subunit 1 {ECO:0000303|PubMed:18479511};Arabidopsis	VIT_11s0016g01760	XP_018844845.1	Nucleotide hydrolase	ENOG410XS8Z: cleavage and polyadenylation specificity factor	KEGG:ath:AT4G29820; KO:K14397	GO:0005849,GO:0017091,GO:0016787,GO:0046872,GO:0003729,GO:0006378,GO:0006397	CC:mRNA cleavage factor complex; MF:AU-rich element binding; MF:hydrolase activity; MF:metal ion binding; MF:mRNA binding; BP:mRNA polyadenylation; BP:mRNA processing	GO:0003729,GO:0006378,GO:0005849	MF:mRNA binding; BP:mRNA polyadenylation; CC:mRNA cleavage factor complex	0	153733	0	0	0	179930	0	0	0	0	0	149589	0	0	0	110353	0	0	0	0	0	104304	0	0	0	127965	0	0	0	0	0	102016	0	0	0	173571	0	0	0
Jr01_26280	Eukaryotic initiation factor 4A-15;Nicotiana	VIT_04s0008g01000	XP_018845033.1	DEAD/DEAH box helicase; Type III restriction enzyme, res subunit; Helicase conserved C-terminal domain	.	KEGG:nta:107814763; KO:K03257	GO:0005524,GO:0004386,GO:0003743	MF:ATP binding; MF:helicase activity; MF:translation initiation factor activity	GO:0003676,GO:0005524,GO:0003677,GO:0016787	MF:nucleic acid binding; MF:ATP binding; MF:DNA binding; MF:hydrolase activity	931609	983885	1.43456e+06	1.38757e+06	1.46059e+06	1.15686e+06	940497	1.05776e+06	1.03235e+06	1.0435e+06	940585	1.26804e+06	222401	827360	920417	918997	880942	1.14983e+06	815118	424370	1.24392e+06	727003	747555	604945	721646	810931	1.09467e+06	742793	852322	996956	653520	800926	865790	832724	551432	911585	951192	893001	1.07976e+06
Jr01_26370	.	VIT_11s0016g01980	XP_018845423.1	.	.	.	.	.	.	.	0	0	0	0	0	267154	119903	127119	177800	0	0	0	0	0	0	257867	223861	295497	135471	0	0	0	0	0	0	112426	203834	175134	82187.7	0	0	0	0	0	0	176644	169542	60904.3	321195
Jr01_26450	Nucleosome assembly protein 1;2;Nicotiana	VIT_11s0016g02050	XP_018845505.1	Nucleosome assembly protein (NAP)	.	KEGG:nta:107760768; KO:K11279	GO:0005737,GO:0005634,GO:0006334	CC:cytoplasm; CC:nucleus; BP:nucleosome assembly	GO:0006334,GO:0005634	BP:nucleosome assembly; CC:nucleus	0	0	0	66418.7	59712.1	92282.8	0	89155.2	76105.2	135580	0	0	0	125199	65298.1	83993.8	0	121315	148707	79061.6	0	0	0	67437.9	102164	108682	0	115572	119550	90812.3	0	0	0	158444	148803	157724	0	127018	106883
Jr01_26490	Putative uncharacterized protein YDL057W;Saccharomyces	VIT_11s0016g02090	XP_018845558.1	Serine aminopeptidase, S33; Alpha/beta hydrolase family; BAAT / Acyl-CoA thioester hydrolase C terminal	.	KEGG:sce:YDL057W	GO:0016020,GO:0047372	CC:membrane; MF:acylglycerol lipase activity	.	.	1.71993e+06	2.10248e+06	3.92655e+06	3.76818e+06	2.76748e+06	2.97283e+06	1.56369e+06	2.90911e+06	2.20442e+06	3.14542e+06	2.78197e+06	2.41987e+06	442950	1.82458e+06	1.19853e+06	1.83401e+06	1.94075e+06	1.26971e+06	1.47385e+06	693108	1.37409e+06	1.38039e+06	1.34316e+06	970814	1.75984e+06	1.81305e+06	2.09064e+06	1.61434e+06	958032	1.45021e+06	2.92702e+06	3.54928e+06	2.98573e+06	2.0208e+06	1.95627e+06	1.95792e+06	3.61439e+06	4.07253e+06	2.33115e+06
Jr01_26520	Cytokinin dehydrogenase 4;Arabidopsis	VIT_07s0005g05960	XP_018845584.1	FAD binding domain; Cytokinin dehydrogenase 1, FAD and cytokinin binding	COG0277: FAD linked oxidase domain protein	KEGG:ath:AT4G29740; KO:K00279	GO:0005615,GO:0019139,GO:0071949,GO:0008131,GO:0009823	CC:extracellular space; MF:cytokinin dehydrogenase activity; MF:FAD binding; MF:primary amine oxidase activity; BP:cytokinin catabolic process	GO:0016491,GO:0050660,GO:0055114,GO:0019139,GO:0009690	MF:oxidoreductase activity; MF:flavin adenine dinucleotide binding; BP:oxidation-reduction process; MF:cytokinin dehydrogenase activity; BP:cytokinin metabolic process	65170.3	68887.9	44199	128490	0	0	42550.3	175260	78376.9	0	87106.3	54364.9	191217	35024.6	0	0	72390	71938.2	59047.7	0	95685	65980.8	107686	20388.4	0	0	131357	75622.3	76559.5	0	76000.1	89626.4	106637	620263	0	0	125106	68712.5	321690
Jr01_26530	Translation machinery-associated protein 22;Schizosaccharomyces	VIT_11s0016g02120	XP_018845596.1	Translation initiation factor SUI1	.	KEGG:spo:SPBC16C6.05	GO:0022626,GO:0003729,GO:0003743,GO:0002183,GO:0001731,GO:0002188	CC:cytosolic ribosome; MF:mRNA binding; MF:translation initiation factor activity; BP:cytoplasmic translational initiation; BP:formation of translation preinitiation complex; BP:translation reinitiation	GO:0003743,GO:0006413	MF:translation initiation factor activity; BP:translational initiation	737838	646854	1.22812e+06	1.60033e+06	1.32992e+06	1.32716e+06	860106	1.33978e+06	1.12526e+06	1.12314e+06	1.16402e+06	1.25619e+06	1.14592e+06	855893	1.22109e+06	1.0926e+06	1.09281e+06	1.06065e+06	1.02949e+06	841416	717852	714104	779466	611109	893281	712234	1.11367e+06	964679	795161	1.22929e+06	1.15494e+06	1.38329e+06	987430	1.57609e+06	1.09925e+06	954987	1.03648e+06	970694	585109
Jr01_26550	WD-40 repeat-containing protein MSI4;Arabidopsis	VIT_11s0016g02170	XP_018845607.1	Histone-binding protein RBBP4 or subunit C of CAF1 complex; WD domain, G-beta repeat; WD domain, G-beta repeat; WD domain, G-beta repeat; WD domain, G-beta repeat	ENOG410XNU9: retinoblastoma binding protein	KEGG:ath:AT2G19520; KO:K10752	GO:0080008,GO:0005737,GO:0005829,GO:0005730,GO:0005634,GO:0046872,GO:0030154,GO:0006325,GO:0006281,GO:0009908,GO:0010224	CC:Cul4-RING E3 ubiquitin ligase complex; CC:cytoplasm; CC:cytosol; CC:nucleolus; CC:nucleus; MF:metal ion binding; BP:cell differentiation; BP:chromatin organization; BP:DNA repair; BP:flower development; BP:response to UV-B	GO:0005515	MF:protein binding	844040	1.18074e+06	1.66649e+06	1.27552e+06	1.6771e+06	1.42329e+06	910109	1.43146e+06	1.28619e+06	1.57732e+06	1.30308e+06	1.36776e+06	541724	1.13269e+06	1.05278e+06	1.01182e+06	1.26438e+06	1.35122e+06	1.28603e+06	489922	1.06324e+06	918368	1.20694e+06	746885	1.06347e+06	1.0287e+06	1.49938e+06	944686	1.00855e+06	1.25051e+06	1.3516e+06	1.39247e+06	1.12399e+06	1.47773e+06	1.40817e+06	1.40874e+06	1.19316e+06	1.48547e+06	1.69866e+06
Jr01_26660	Beta-galactosidase;Malus	VIT_11s0016g02200	XP_018845720.1	Glycosyl hydrolases family 35; Beta-galactosidase; Beta-sandwich domain in beta galactosidase	.	.	GO:0048046,GO:0004565,GO:0005975	CC:apoplast; MF:beta-galactosidase activity; BP:carbohydrate metabolic process	GO:0004565,GO:0005975,GO:0009341	MF:beta-galactosidase activity; BP:carbohydrate metabolic process; CC:beta-galactosidase complex	141663	164847	144623	141753	177438	205719	124849	101383	109054	126609	166625	118039	51717.1	131484	101443	90074.8	167352	147137	215285	83090.5	190732	189842	233149	133382	302635	220700	242000	135591	210762	218820	113278	136646	107772	141331	110457	156194	104297	76599.6	220422
Jr01_26680	Beta-galactosidase;Lycopersicon	VIT_11s0016g02200	XP_018845735.1	Glycosyl hydrolases family 35; Beta-galactosidase; Beta-sandwich domain in beta galactosidase; Galactose binding lectin domain	COG1874: beta-galactosidase	KEGG:sly:544167	GO:0005618,GO:0005773,GO:0004565,GO:0030246,GO:0005975	CC:cell wall; CC:vacuole; MF:beta-galactosidase activity; MF:carbohydrate binding; BP:carbohydrate metabolic process	GO:0004565,GO:0005975,GO:0009341,GO:0030246	MF:beta-galactosidase activity; BP:carbohydrate metabolic process; CC:beta-galactosidase complex; MF:carbohydrate binding	7.88382e+06	8.77641e+06	1.27304e+07	7.23786e+06	1.14762e+07	8.63192e+06	9.40457e+06	1.32272e+07	5.96327e+06	1.07848e+07	1.02361e+07	9.07257e+06	5.81663e+06	1.14206e+07	3.70542e+06	7.53138e+06	1.1634e+07	1.02145e+07	1.5122e+07	5.42048e+06	1.69416e+07	1.67498e+07	1.14908e+07	6.03972e+06	1.16546e+07	9.60665e+06	1.42406e+07	9.78698e+06	1.33131e+07	1.14411e+07	6.85577e+06	4.02953e+06	6.4127e+06	8.25537e+06	1.12344e+07	9.28746e+06	5.81422e+06	5.95413e+06	8.83316e+06
Jr01_26800	Venom phosphodiesterase 2;Crotalus	VIT_11s0016g02300	XP_018845873.1	Type I phosphodiesterase / nucleotide pyrophosphatase	.	.	GO:0005576,GO:0046872,GO:0035529,GO:0003676,GO:0004528,GO:0030247,GO:0005044,GO:0090729,GO:0006955	CC:extracellular region; MF:metal ion binding; MF:NADH pyrophosphatase activity; MF:nucleic acid binding; MF:phosphodiesterase I activity; MF:polysaccharide binding; MF:scavenger receptor activity; MF:toxin activity; BP:immune response	GO:0003824	MF:catalytic activity	1.29629e+06	1.28441e+06	1.38098e+06	1.26881e+06	1.21949e+06	1.23897e+06	1.30313e+06	1.23056e+06	998460	1.12419e+06	1.23619e+06	1.18969e+06	456835	1.12451e+06	866731	1.07316e+06	1.1586e+06	1.07971e+06	1.08254e+06	759151	1.17461e+06	1.74678e+06	1.34888e+06	1.0694e+06	1.573e+06	1.48147e+06	1.31978e+06	1.40391e+06	1.38365e+06	1.63684e+06	853681	714825	1.04529e+06	1.49048e+06	1.09159e+06	1.0129e+06	1.08133e+06	998174	1.77367e+06
Jr01_26820	Cytidine deaminase 1;Arabidopsis	VIT_11s0016g02340	XP_018845913.1	Cytidine and deoxycytidylate deaminase zinc-binding region; Cytidine and deoxycytidylate deaminase zinc-binding region	COG0295: cytidine deaminase	KEGG:ath:AT2G19570; KO:K01489	GO:0005829,GO:0004126,GO:0047844,GO:0042803,GO:0008270,GO:0006216,GO:0009972	CC:cytosol; MF:cytidine deaminase activity; MF:deoxycytidine deaminase activity; MF:protein homodimerization activity; MF:zinc ion binding; BP:cytidine catabolic process; BP:cytidine deamination	GO:0004126,GO:0008270,GO:0009972	MF:cytidine deaminase activity; MF:zinc ion binding; BP:cytidine deamination	1.09386e+06	1.0017e+06	2.28845e+06	781288	1.81036e+06	1.73962e+06	1.17908e+06	1.93889e+06	1.57363e+06	1.84022e+06	1.41925e+06	1.41137e+06	1.12668e+06	1.45695e+06	1.17945e+06	2.18732e+06	1.74881e+06	1.70054e+06	1.28922e+06	932196	1.27092e+06	831333	1.03457e+06	1.04947e+06	1.01557e+06	814012	1.28264e+06	798192	1.30517e+06	1.17064e+06	1.96531e+06	1.45552e+06	1.30146e+06	652862	1.72747e+06	1.22229e+06	1.27916e+06	1.11882e+06	1.11151e+06
Jr01_27080	.	VIT_11s0016g02520	XP_018846161.1	.	.	.	.	.	.	.	1.69597e+06	1.78639e+06	2.04764e+06	1.73125e+06	2.27873e+06	2.27153e+06	1.84277e+06	2.13763e+06	1.9043e+06	2.08391e+06	2.02688e+06	2.18978e+06	2.19811e+06	2.04836e+06	1.50385e+06	1.82756e+06	2.03448e+06	2.27694e+06	1.81676e+06	1.74804e+06	1.99986e+06	2.1056e+06	1.71203e+06	1.48287e+06	1.65501e+06	1.643e+06	2.08141e+06	1.87342e+06	1.57176e+06	2.09782e+06	1.86548e+06	1.73651e+06	1.70233e+06	1.55787e+06	1.70075e+06	1.89663e+06	1.68268e+06	1.48966e+06	2.47266e+06
Jr01_27090	Probable protein arginine N-methyltransferase 1;Oryza sativa	VIT_11s0016g02530	XP_018846158.1	Ribosomal protein L11 methyltransferase (PrmA); Methyltransferase small domain; Methyltransferase domain; Methyltransferase domain	ENOG410XQYH: Protein arginine n-methyltransferase	KEGG:osa:4346843; KO:K11434	GO:0005829,GO:0005634,GO:0008469,GO:0035242,GO:0034969,GO:0019919,GO:0006355	CC:cytosol; CC:nucleus; MF:histone-arginine N-methyltransferase activity; MF:protein-arginine omega-N asymmetric methyltransferase activity; BP:histone arginine methylation; BP:peptidyl-arginine methylation, to asymmetrical-dimethyl arginine; BP:regulation of transcription, DNA-templated	GO:0008168	MF:methyltransferase activity	69676.9	0	0	0	64981.5	82210.5	62922.1	112752	107715	162972	153563	0	0	0	103145	66836.3	60323.5	63561.1	66051	30308	58132.2	0	0	0	75170.8	56667.5	81862.1	62923.9	39287.7	83601.1	13219.7	0	0	0	46686.3	60170.9	49922.4	39613.7	112129
Jr01_27120	.	VIT_19s0014g04860	XP_018846183.1	Mitochondrial ATP synthase g subunit	.	.	.	.	GO:0015078,GO:0015986,GO:0000276	MF:proton transmembrane transporter activity; BP:ATP synthesis coupled proton transport; CC:mitochondrial proton-transporting ATP synthase complex, coupling factor F(o)	220605	154460	413263	627218	317504	442050	243604	562795	581350	576446	843719	487257	104163	270871	696957	505320	610548	484083	712182	325832	382166	375883	648399	426928	843306	522164	679977	666522	550924	707122	845318	1.21226e+06	713827	1.76317e+06	797103	1.03208e+06	616420	655935	1.28393e+06
Jr01_27200	Histone acetyltransferase type B catalytic subunit;Arabidopsis	VIT_11s0016g02620	XP_018846286.1	Histone acetyl transferase HAT1 N-terminus; Acetyltransferase (GNAT) family	ENOG410XPH4: chromatin silencing at telomere	KEGG:ath:AT5G56740; KO:K11303	GO:0000781,GO:0005829,GO:0000790,GO:0005634,GO:0010485,GO:0042393,GO:0006348,GO:0043967	CC:chromosome, telomeric region; CC:cytosol; CC:nuclear chromatin; CC:nucleus; MF:H4 histone acetyltransferase activity; MF:histone binding; BP:chromatin silencing at telomere; BP:histone H4 acetylation	GO:0006325	BP:chromatin organization	0	0	0	0	62047	74988.3	45625.9	79232.4	0	99456.7	0	0	0	0	76886.4	54969.2	65014.6	103361	0	27534.2	0	0	0	0	104021	48643.8	82895.6	48915.3	0	99777.8	0	0	0	0	39283.7	79938.8	61958	37959.5	0
Jr01_27240	60S ribosomal protein L31;Perilla	VIT_11s0016g02650	XP_018846320.1	Ribosomal protein L31e	.	.	GO:0005840,GO:0003735,GO:0006412	CC:ribosome; MF:structural constituent of ribosome; BP:translation	GO:0003735,GO:0006412,GO:0005840	MF:structural constituent of ribosome; BP:translation; CC:ribosome	550459	0	1.69904e+06	1.38189e+06	1.35692e+06	1.37202e+06	1.00732e+06	657803	1.16103e+06	0	976405	0	563956	782442	512664	1.03104e+06	1.32483e+06	1.01419e+06	715682	0	1.32471e+06	0	714237	565240	622605	685996	983339	694633	663271	0	1.07738e+06	0	1.03198e+06	1.11935e+06	1.34209e+06	986733	1.16537e+06	1.93814e+06	1.34703e+06
Jr01_27250	Asparagine--tRNA ligase, cytoplasmic 1 {ECO:0000305};Arabidopsis	VIT_11s0016g02680	XP_018846328.1	OB-fold nucleic acid binding domain; tRNA synthetases class II (D, K and N); tRNA synthetases class II (D, K and N)	COG0017: asparaginyl-tRNA synthetase	KEGG:ath:AT5G56680; KO:K01893	GO:0009507,GO:0005829,GO:0005739,GO:0004816,GO:0005524,GO:0003677,GO:0006421,GO:0009793,GO:0046686	CC:chloroplast; CC:cytosol; CC:mitochondrion; MF:asparagine-tRNA ligase activity; MF:ATP binding; MF:DNA binding; BP:asparaginyl-tRNA aminoacylation; BP:embryo development ending in seed dormancy; BP:response to cadmium ion	GO:0003676,GO:0000166,GO:0004812,GO:0005524,GO:0006418	MF:nucleic acid binding; MF:nucleotide binding; MF:aminoacyl-tRNA ligase activity; MF:ATP binding; BP:tRNA aminoacylation for protein translation	5.51198e+06	9.68385e+06	1.12966e+07	9.94674e+06	9.27441e+06	7.72265e+06	5.8667e+06	7.71806e+06	7.5255e+06	1.45371e+07	7.84087e+06	1.12662e+07	1.47278e+06	5.84971e+06	5.10637e+06	6.00342e+06	6.97605e+06	7.31813e+06	7.22022e+06	2.653e+06	7.32814e+06	5.68242e+06	5.16803e+06	3.78442e+06	4.55322e+06	4.36672e+06	7.00907e+06	6.51312e+06	5.30898e+06	8.27594e+06	6.79686e+06	6.00035e+06	7.26161e+06	1.0736e+07	8.7363e+06	9.514e+06	8.23701e+06	6.80626e+06	1.23708e+07
Jr01_27270	IAA-amino acid hydrolase ILR1-like 4 {ECO:0000303|PubMed:10072397};Arabidopsis	VIT_11s0016g02700	XP_018846612.1	Peptidase family M20/M25/M40; Peptidase dimerisation domain	COG1473: amidohydrolase	KEGG:ath:AT1G51760; KO:K21604	GO:0005783,GO:0005788,GO:0005886,GO:0010179,GO:0046872,GO:0009611	CC:endoplasmic reticulum; CC:endoplasmic reticulum lumen; CC:plasma membrane; MF:IAA-Ala conjugate hydrolase activity; MF:metal ion binding; BP:response to wounding	GO:0016787	MF:hydrolase activity	0	107783	75646.3	84985.8	47558.9	70259	61897.8	0	68134.9	53083.8	0	48557.4	25744.4	46531.6	51015	42120.7	64582	0	74281	24097.4	0	58342.4	53583.6	37549.2	57986.6	60450.5	76112.3	0	29531.7	69489.2	0	60858.5	112597	234991	96198.7	81134	108720	0	134355
Jr01_27290	Vacuolar protein sorting-associated protein 32 homolog 1;Arabidopsis	VIT_04s0008g00630	XP_018846603.1	Snf7	ENOG410YE9I: Charged multivesicular body protein	KEGG:ath:AT2G19830; KO:K12194	GO:0000815,GO:0005886,GO:0015031,GO:0007034	CC:ESCRT III complex; CC:plasma membrane; BP:protein transport; BP:vacuolar transport	GO:0007034	BP:vacuolar transport	572688	732253	0	0	824607	832670	696168	691045	842064	1.0761e+06	844250	759667	0	0	799185	817865	917191	660283	582085	700379	707497	508962	0	0	1.26929e+06	552413	811319	613143	480500	745570	1.22016e+06	1.20791e+06	0	0	949219	1.08826e+06	1.10801e+06	1.56378e+06	922018
Jr01_27340	Inositol oxygenase 4;Arabidopsis	VIT_11s0016g02800	XP_018846580.1	Myo-inositol oxygenase	ENOG410XQ4J: inositol oxygenase	KEGG:ath:AT4G26260; KO:K00469	GO:0005737,GO:0050113,GO:0005506,GO:0019310,GO:0019853	CC:cytoplasm; MF:inositol oxygenase activity; MF:iron ion binding; BP:inositol catabolic process; BP:L-ascorbic acid biosynthetic process	GO:0005506,GO:0050113,GO:0019310,GO:0055114,GO:0005737	MF:iron ion binding; MF:inositol oxygenase activity; BP:inositol catabolic process; BP:oxidation-reduction process; CC:cytoplasm	46150.4	69134.4	0	80829.8	84671.9	71968.7	65809	88877.4	69242.2	116043	150166	113867	0	159966	61066.5	106444	130038	150343	141272	86136.8	136600	127616	0	42084.9	67043.5	132838	113325	137263	55784.7	205918	56521.4	66617.2	0	153066	76541.2	88409.6	76131.7	53230.7	117485
Jr01_27350	.	VIT_02s0012g00460	XP_018846569.1	.	.	.	.	.	.	.	0	0	0	0	33595.9	26511.3	24250.5	0	0	32118.7	0	0	0	0	22552.2	28063.9	30423.3	0	0	25587.1	0	0	0	0	43122	28354.7	37522.1	0	0	32897.3	0	0	0	0	32069.2	43666.6	29273.5	0	0
Jr01_27360	Glutathione hydrolase 3;Arabidopsis	VIT_11s0016g02830	XP_018846551.1	Gamma-glutamyltranspeptidase	COG0405: gamma-glutamyltransferase activity	KEGG:ath:AT4G29210; KO:K18592	GO:0016021,GO:0005774,GO:0005773,GO:0016756,GO:0036374,GO:0102953,GO:0103068,GO:0000048,GO:0006520,GO:0019344,GO:0006536,GO:0006751,GO:0006749,GO:0009636,GO:0006805	CC:integral component of membrane; CC:vacuolar membrane; CC:vacuole; MF:glutathione gamma-glutamylcysteinyltransferase activity; MF:glutathione hydrolase activity; MF:hypoglycin A gamma-glutamyl transpeptidase activity; MF:leukotriene C4 gamma-glutamyl transferase activity; MF:peptidyltransferase activity; BP:cellular amino acid metabolic process; BP:cysteine biosynthetic process; BP:glutamate me…	.	.	2.10024e+06	2.03711e+06	4.41447e+06	2.92067e+06	4.51748e+06	3.10612e+06	2.03056e+06	3.02146e+06	2.45704e+06	2.99405e+06	2.37568e+06	3.10361e+06	1.4655e+06	3.66118e+06	1.75436e+06	3.57403e+06	2.95467e+06	3.20457e+06	3.36033e+06	1.46271e+06	2.89333e+06	2.51274e+06	2.19817e+06	1.22382e+06	3.03305e+06	2.55524e+06	4.3673e+06	2.76884e+06	2.67957e+06	3.61016e+06	3.98883e+06	2.32123e+06	1.82831e+06	1.42453e+06	2.09821e+06	2.07885e+06	1.83255e+06	2.1412e+06	2.37796e+06
Jr01_27370	ATP-dependent 6-phosphofructokinase 3 {ECO:0000255|HAMAP-Rule:MF_03186};Arabidopsis	VIT_11s0016g02850	XP_018846530.1	Phosphofructokinase	COG0205: phosphohexokinase	KEGG:ath:AT4G26270; KO:K00850	GO:0005829,GO:0003872,GO:0005524,GO:0046872,GO:0006002,GO:0006096,GO:0010053	CC:cytosol; MF:6-phosphofructokinase activity; MF:ATP binding; MF:metal ion binding; BP:fructose 6-phosphate metabolic process; BP:glycolytic process; BP:root epidermal cell differentiation	GO:0003872,GO:0006096	MF:6-phosphofructokinase activity; BP:glycolytic process	0	0	0	0	36683.1	33278.6	27177.3	44147.4	0	0	0	0	0	0	29200.6	27949.5	27383.9	24748.3	0	0	0	0	0	0	32417.3	17546.1	38906.9	33916.5	0	0	0	0	0	0	27164.3	42645	28555.5	23790.8	0
Jr01_27450	Acid phosphatase 1;Lycopersicon	VIT_11s0016g02910	XP_018846418.1	HAD superfamily, subfamily IIIB (Acid phosphatase)	ENOG410YBHH: Acid phosphatase	.	GO:0003993	MF:acid phosphatase activity	.	.	1.57237e+06	1.66693e+06	2.74702e+06	2.34125e+06	2.93722e+06	2.64156e+06	1.44293e+06	2.8121e+06	1.38073e+06	2.99608e+06	2.06e+06	2.11444e+06	572934	2.36732e+06	1.91981e+06	2.09274e+06	2.51816e+06	2.16891e+06	2.36969e+06	792751	3.90411e+06	2.32236e+06	2.5051e+06	1.41326e+06	3.06007e+06	2.87136e+06	3.58917e+06	2.44027e+06	2.71391e+06	3.5344e+06	1.7413e+06	1.84338e+06	2.0691e+06	2.45696e+06	1.68309e+06	1.96369e+06	1.66437e+06	1.57123e+06	1.59483e+06
Jr01_27520	Glucan endo-1,3-beta-glucosidase 13;Arabidopsis	VIT_11s0016g02960	XP_018846345.1	Glycosyl hydrolases family 17; X8 domain	ENOG410YA1S: glucan endo-1-3-beta-glucosidase	KEGG:ath:AT5G56590	GO:0031225,GO:0046658,GO:0005576,GO:0009505,GO:0005886,GO:0042973,GO:0005975,GO:0071555,GO:0006952	CC:anchored component of membrane; CC:anchored component of plasma membrane; CC:extracellular region; CC:plant-type cell wall; CC:plasma membrane; MF:glucan endo-1,3-beta-D-glucosidase activity; BP:carbohydrate metabolic process; BP:cell wall organization; BP:defense response	GO:0004553,GO:0005975	MF:hydrolase activity, hydrolyzing O-glycosyl compounds; BP:carbohydrate metabolic process	0	17883.1	34667.5	24536.3	33502.6	30550.7	0	41386.1	24190.8	0	0	44447.5	16195.2	32679.1	27105	27457.9	0	37109	29172.2	0	0	32902	34368.8	25985.8	25398.2	39656.4	0	18686.1	43477	0	0	13111	34343.4	26194.8	33319	29815.9	0	19324.8	27652.1
Jr01_27650	Hexokinase-2;Arabidopsis	VIT_11s0016g03070	XP_018815658.1	Hexokinase; Hexokinase	COG5026: hexokinase	KEGG:ath:AT2G19860; KO:K00844	GO:0005829,GO:0031307,GO:0005739,GO:0009536,GO:0005524,GO:0008865,GO:0004340,GO:0005536,GO:0004396,GO:0019158,GO:0001678,GO:0006096,GO:0009747,GO:0012501,GO:0010182	CC:cytosol; CC:integral component of mitochondrial outer membrane; CC:mitochondrion; CC:plastid; MF:ATP binding; MF:fructokinase activity; MF:glucokinase activity; MF:glucose binding; MF:hexokinase activity; MF:mannokinase activity; BP:cellular glucose homeostasis; BP:glycolytic process; BP:hexokinase-dependent signaling; BP:programmed cell death; BP:sugar mediated signaling pathway	GO:0005524,GO:0016773,GO:0005975	MF:ATP binding; MF:phosphotransferase activity, alcohol group as acceptor; BP:carbohydrate metabolic process	1.52475e+06	2.57318e+06	3.08369e+06	2.95447e+06	2.71103e+06	2.51657e+06	2.41965e+06	2.55221e+06	2.18217e+06	2.84608e+06	3.07458e+06	2.32969e+06	727275	1.91412e+06	1.89804e+06	1.99228e+06	2.20388e+06	2.26811e+06	2.58607e+06	1.35119e+06	1.95648e+06	1.54355e+06	1.39499e+06	996424	1.84164e+06	1.47055e+06	2.19754e+06	2.11787e+06	1.31211e+06	2.22145e+06	1.47222e+06	1.34805e+06	1.90741e+06	3.13389e+06	1.59462e+06	1.76045e+06	1.59313e+06	1.77316e+06	1.74515e+06
Jr01_27680	Probable 3-hydroxyisobutyrate dehydrogenase-like 1, mitochondrial;Arabidopsis	VIT_11s0016g03100	XP_018815675.1	Shikimate / quinate 5-dehydrogenase; NAD binding domain of 6-phosphogluconate dehydrogenase; NADP oxidoreductase coenzyme F420-dependent; NAD-binding of NADP-dependent 3-hydroxyisobutyrate dehydrogenase	COG2084: Dehydrogenase	KEGG:ath:AT4G29120	GO:0005829,GO:0005739,GO:0008442,GO:0051287,GO:0050661,GO:0006574	CC:cytosol; CC:mitochondrion; MF:3-hydroxyisobutyrate dehydrogenase activity; MF:NAD binding; MF:NADP binding; BP:valine catabolic process	GO:0050661,GO:0051287	MF:NADP binding; MF:NAD binding	371948	227390	307595	460971	277941	371623	407963	272314	381739	445796	497895	336183	177241	289047	339401	363811	405206	381231	384408	192792	409872	388256	437619	412511	554595	342849	456231	475159	369536	400782	318845	397380	337343	403890	300989	386859	248574	335695	538316
Jr01_27690	Mitochondrial import inner membrane translocase subunit TIM17-2;Arabidopsis	VIT_11s0016g03110	XP_018815671.1	Tim17/Tim22/Tim23/Pmp24 family	COG5596: mitochondrial import inner membrane translocase, subunit	KEGG:ath:AT2G37410; KO:K17795	GO:0031305,GO:0005743,GO:0005741,GO:0005739,GO:0005744,GO:0030150	CC:integral component of mitochondrial inner membrane; CC:mitochondrial inner membrane; CC:mitochondrial outer membrane; CC:mitochondrion; CC:TIM23 mitochondrial import inner membrane translocase complex; BP:protein import into mitochondrial matrix	.	.	49999.1	70175.6	96007.3	83656.1	83096.8	64755	0	0	0	169322	90546.5	78952.9	26115.6	73006.6	75081.6	75901.7	0	0	0	19634.7	67964.8	59562.2	69309.6	63389.6	78793.8	54980.1	0	0	0	77007.9	60320.9	70273	56515.1	74826.9	71016.3	85177.9	0	0	0
Jr01_27800	NADP-dependent malic enzyme;Vitis	VIT_11s0016g03210	XP_018815669.1	Malic enzyme, N-terminal domain; Malic enzyme, NAD binding domain	COG0281: malic enzyme	KEGG:vvi:100233140; KO:K00029	GO:0005737,GO:0004471,GO:0004473,GO:0046872,GO:0051287,GO:0008948	CC:cytoplasm; MF:malate dehydrogenase (decarboxylating) (NAD+) activity; MF:malate dehydrogenase (decarboxylating) (NADP+) activity; MF:metal ion binding; MF:NAD binding; MF:oxaloacetate decarboxylase activity	GO:0004471,GO:0055114,GO:0051287	MF:malate dehydrogenase (decarboxylating) (NAD+) activity; BP:oxidation-reduction process; MF:NAD binding	1.04769e+07	1.36761e+07	1.36547e+07	1.34292e+07	1.10169e+07	1.24635e+07	9.60968e+06	1.30552e+07	1.65867e+07	1.53093e+07	1.41191e+07	1.30366e+07	5.68191e+06	1.16596e+07	1.56895e+07	1.023e+07	1.16741e+07	1.27917e+07	1.08983e+07	5.88951e+06	1.30645e+07	1.20323e+07	1.35383e+07	1.14421e+07	1.20071e+07	1.42881e+07	1.42807e+07	1.37338e+07	1.22495e+07	1.57232e+07	1.20212e+07	1.32621e+07	1.42625e+07	1.71489e+07	1.31215e+07	1.28899e+07	1.4625e+07	1.21428e+07	1.75204e+07
Jr01_27910	Protein phosphatase 1 regulatory inhibitor subunit PPP1R7 homolog {ECO:0000305};Arabidopsis	VIT_11s0016g03280	XP_018814804.1	Leucine rich repeat; Leucine Rich repeat; Leucine Rich Repeat; Leucine Rich repeat; Leucine Rich Repeat; Leucine Rich repeat	COG4886: leucine Rich Repeat	KEGG:ath:AT5G19680; KO:K17550	GO:0005737,GO:0005634,GO:0072357,GO:0004864,GO:0019888,GO:0045842	CC:cytoplasm; CC:nucleus; CC:PTW/PP1 phosphatase complex; MF:protein phosphatase inhibitor activity; MF:protein phosphatase regulator activity; BP:positive regulation of mitotic metaphase/anaphase transition	GO:0005515	MF:protein binding	171781	0	263750	0	257027	254910	297933	302526	221204	223475	297153	0	180406	0	162322	191626	238440	196652	187879	132647	182988	0	138517	0	182438	179074	187781	187302	175907	185559	218766	0	395392	0	251131	258484	291003	344744	257075
Jr01_27920	SNW/SKI-interacting protein A {ECO:0000305};Oryza sativa	VIT_11s0016g03290	XP_018814818.1	SKIP/SNW domain	ENOG410XQGT: SNW domain containing 1	KEGG:osa:4330796; KO:K06063	GO:0005634,GO:0005681,GO:0000398,GO:1901002,GO:1902584	CC:nucleus; CC:spliceosomal complex; BP:mRNA splicing, via spliceosome; BP:positive regulation of response to salt stress; BP:positive regulation of response to water deprivation	GO:0000398,GO:0005681	BP:mRNA splicing, via spliceosome; CC:spliceosomal complex	1.01523e+06	926762	1.60354e+06	988535	1.57244e+06	1.41339e+06	1.25223e+06	1.20882e+06	1.49045e+06	1.3754e+06	1.2578e+06	1.23348e+06	1.74253e+06	1.37095e+06	858460	1.44606e+06	1.38225e+06	1.39533e+06	997473	1.58714e+06	1.05455e+06	778116	934392	914631	1.10481e+06	877485	1.32204e+06	1.08002e+06	720401	1.37555e+06	1.63288e+06	1.67384e+06	1.34151e+06	1.37566e+06	1.70957e+06	1.63711e+06	1.31736e+06	1.68814e+06	3.064e+06
Jr01_27930	Dolichyl-diphosphooligosaccharide--protein glycosyltransferase subunit STT3A;Arabidopsis	VIT_11s0016g03320	XP_018814825.1	Oligosaccharyl transferase STT3 subunit	COG1287: oligosaccharyl transferase STT3 subunit	KEGG:ath:AT5G19690; KO:K07151	GO:0005783,GO:0005789,GO:0016021,GO:0016020,GO:0005886,GO:0046872,GO:0004576,GO:0006486,GO:0047484,GO:0009651	CC:endoplasmic reticulum; CC:endoplasmic reticulum membrane; CC:integral component of membrane; CC:membrane; CC:plasma membrane; MF:metal ion binding; MF:oligosaccharyl transferase activity; BP:protein glycosylation; BP:regulation of response to osmotic stress; BP:response to salt stress	GO:0004576,GO:0006486,GO:0016020	MF:oligosaccharyl transferase activity; BP:protein glycosylation; CC:membrane	53762.8	60275	0	0	56875.5	64673.2	0	0	63229.9	0	69541.9	40249.2	0	0	38618.6	58957.6	0	0	52473.1	0	102269	37197.1	0	0	40711.5	42987.7	0	0	48326.8	0	19695	12591	0	0	93945.4	59062.6	0	0	86850.5
Jr01_27990	Ninja-family protein mc410;Nicotiana	VIT_11s0016g03410	XP_018814901.1	TPL-binding domain in jasmonate signalling	.	KEGG:nta:107806815	GO:0005634,GO:0007165	CC:nucleus; BP:signal transduction	.	.	155251	91631	172846	152892	192453	158897	136034	0	0	164123	165043	159295	150762	152367	94324	167957	168879	0	0	148100	143961	97490.5	133261	95508.6	125649	105228	172674	0	0	185817	192913	277694	170927	242780	244316	177754	168012	0	0
Jr01_28050	Probable lactoylglutathione lyase, chloroplastic;Arabidopsis	VIT_11s0016g03440	XP_018814928.1	Glyoxalase/Bleomycin resistance protein/Dioxygenase superfamily; Glyoxalase/Bleomycin resistance protein/Dioxygenase superfamily; Glyoxalase/Bleomycin resistance protein/Dioxygenase superfamily	COG0346: glyoxalase bleomycin resistance protein dioxygenase	KEGG:ath:AT1G67280; KO:K01759	GO:0009507,GO:0009570,GO:0010319,GO:0009579,GO:0031977,GO:0004462,GO:0046872,GO:0019243,GO:0009409	CC:chloroplast; CC:chloroplast stroma; CC:stromule; CC:thylakoid; CC:thylakoid lumen; MF:lactoylglutathione lyase activity; MF:metal ion binding; BP:methylglyoxal catabolic process to D-lactate via S-lactoyl-glutathione; BP:response to cold	.	.	4.91176e+06	3.52871e+06	6.72231e+06	5.35541e+06	6.36424e+06	5.72814e+06	5.92184e+06	5.97317e+06	4.81744e+06	5.75422e+06	5.53904e+06	6.1449e+06	1.83472e+06	5.59455e+06	3.85042e+06	6.01294e+06	5.85584e+06	4.90116e+06	5.02279e+06	2.16479e+06	4.61685e+06	4.34671e+06	5.72871e+06	4.19071e+06	4.358e+06	4.38083e+06	4.7819e+06	4.80651e+06	6.33317e+06	4.2062e+06	8.59345e+06	8.70864e+06	6.73513e+06	4.0627e+06	6.59288e+06	5.83681e+06	7.65218e+06	7.6512e+06	5.38885e+06
Jr01_28150	DNA-directed RNA polymerases II and IV subunit 5A;Arabidopsis	VIT_11s0016g03530	XP_018815034.1	RNA polymerase Rpb5, N-terminal domain; RNA polymerase Rpb5, C-terminal domain	COG2012: DNA-dependent RNA polymerase catalyzes the transcription of DNA into RNA using the four ribonucleoside triphosphates as substrates	KEGG:ath:AT3G22320; KO:K03013	GO:0005736,GO:0005665,GO:0005666,GO:0000418,GO:0003677,GO:0003899,GO:0006360,GO:0006366,GO:0006383	CC:RNA polymerase I complex; CC:RNA polymerase II, core complex; CC:RNA polymerase III complex; CC:RNA polymerase IV complex; MF:DNA binding; MF:DNA-directed 5'-3' RNA polymerase activity; BP:transcription by RNA polymerase I; BP:transcription by RNA polymerase II; BP:transcription by RNA polymerase III	GO:0003677,GO:0003899,GO:0006351,GO:0005634	MF:DNA binding; MF:DNA-directed 5'-3' RNA polymerase activity; BP:transcription, DNA-templated; CC:nucleus	91128.4	0	0	0	0	132722	0	108046	121738	0	141185	0	0	0	0	117139	0	100292	125809	0	142636	0	0	0	0	109084	0	93827.2	134057	0	133084	0	0	0	0	158840	0	178336	161392
Jr01_28270	Peroxisomal fatty acid beta-oxidation multifunctional protein AIM1;Arabidopsis	VIT_11s0016g03690	XP_018815161.1	Enoyl-CoA hydratase/isomerase; Enoyl-CoA hydratase/isomerase; 3-hydroxyacyl-CoA dehydrogenase, NAD binding domain; 3-hydroxyacyl-CoA dehydrogenase, C-terminal domain	COG1024: Enoyl-CoA hydratase`COG1250^Dehydrogenase	KEGG:ath:AT4G29010; KO:K10527	GO:0005618,GO:0009507,GO:0005777,GO:0009506,GO:0018812,GO:0003857,GO:0008692,GO:0004165,GO:0004300,GO:0008017,GO:0003729,GO:0006635,GO:0009908,GO:0009695	CC:cell wall; CC:chloroplast; CC:peroxisome; CC:plasmodesma; MF:3-hydroxyacyl-CoA dehydratase activity; MF:3-hydroxyacyl-CoA dehydrogenase activity; MF:3-hydroxybutyryl-CoA epimerase activity; MF:dodecenoyl-CoA delta-isomerase activity; MF:enoyl-CoA hydratase activity; MF:microtubule binding; MF:mRNA binding; BP:fatty acid beta-oxidation; BP:flower development; BP:jasmonic acid biosynthetic proce…	GO:0003824,GO:0003860,GO:0003857,GO:0016491,GO:0006631,GO:0055114	MF:catalytic activity; MF:3-hydroxyisobutyryl-CoA hydrolase activity; MF:3-hydroxyacyl-CoA dehydrogenase activity; MF:oxidoreductase activity; BP:fatty acid metabolic process; BP:oxidation-reduction process	7.09874e+06	1.12656e+07	1.14531e+07	1.21206e+07	1.18872e+07	1.08644e+07	6.54724e+06	1.04887e+07	8.58555e+06	1.53602e+07	1.11523e+07	1.01238e+07	2.71385e+06	7.87906e+06	7.89834e+06	8.06735e+06	8.79638e+06	1.02678e+07	1.00806e+07	3.0471e+06	1.04403e+07	9.01942e+06	8.49308e+06	5.65545e+06	1.03073e+07	7.27826e+06	1.19127e+07	9.01089e+06	8.45956e+06	1.30328e+07	5.60459e+06	6.29773e+06	7.9888e+06	1.3708e+07	7.34501e+06	8.36025e+06	7.24773e+06	6.63016e+06	1.31623e+07
Jr01_28440	Ras-related protein Rab7;Prunus	VIT_09s0002g04220	XP_018805586.1	ADP-ribosylation factor family; Ras family; Ras of Complex, Roc, domain of DAPkinase; 50S ribosome-binding GTPase; Gtr1/RagA G protein conserved region	.	.	GO:0005886,GO:0005525,GO:0003924,GO:0015031	CC:plasma membrane; MF:GTP binding; MF:GTPase activity; BP:protein transport	GO:0005525,GO:0003924	MF:GTP binding; MF:GTPase activity	31306.4	48726.1	0	38182.5	44603.5	40421.9	0	0	0	0	50904.1	46876.7	0	49625.2	44799.5	41895.4	0	0	0	0	46219.3	56223.8	0	34477.6	67774.4	63969	0	0	0	0	28256.9	19567.8	0	73378.5	34553.8	42631.2	0	0	0
Jr01_28460	Cinnamoyl-CoA reductase 2;Arabidopsis	VIT_12s0035g02070	XP_018805591.1	NAD dependent epimerase/dehydratase family; Polysaccharide biosynthesis protein; KR domain; 3-beta hydroxysteroid dehydrogenase/isomerase family; GDP-mannose 4,6 dehydratase; Male sterility protein	COG0451: Nad-dependent epimerase dehydratase	KEGG:ath:AT1G80820; KO:K09753	GO:0016621,GO:0050662,GO:0016491,GO:0016616,GO:0007623,GO:0006952,GO:0042754,GO:0009699,GO:0009409	MF:cinnamoyl-CoA reductase activity; MF:coenzyme binding; MF:oxidoreductase activity; MF:oxidoreductase activity, acting on the CH-OH group of donors, NAD or NADP as acceptor; BP:circadian rhythm; BP:defense response; BP:negative regulation of circadian rhythm; BP:phenylpropanoid biosynthetic process; BP:response to cold	GO:0003824,GO:0050662,GO:0003854,GO:0016616,GO:0006694,GO:0055114	MF:catalytic activity; MF:coenzyme binding; MF:3-beta-hydroxy-delta5-steroid dehydrogenase activity; MF:oxidoreductase activity, acting on the CH-OH group of donors, NAD or NADP as acceptor; BP:steroid biosynthetic process; BP:oxidation-reduction process	272960	325843	432433	952604	438908	687622	362184	673074	583470	667646	732433	665270	173025	415912	523172	475338	590576	504071	407729	266079	304102	270712	319527	255438	325984	394156	512578	475781	245311	520735	844256	1.02271e+06	1.32414e+06	1.21137e+06	744537	659313	904469	871773	1.1512e+06
Jr01_28590	Ras-related protein RHN1;Nicotiana	VIT_09s0002g04600	XP_018805601.1	ADP-ribosylation factor family; Ras family; Ras of Complex, Roc, domain of DAPkinase	.	.	GO:0005886,GO:0005525,GO:0003924,GO:0015031	CC:plasma membrane; MF:GTP binding; MF:GTPase activity; BP:protein transport	GO:0005525,GO:0003924	MF:GTP binding; MF:GTPase activity	0	0	0	75562	125874	89263	65062.4	90835.6	0	230327	0	0	0	159423	83436.1	98335.2	142552	178687	0	34154.3	0	0	0	90155.9	102885	121488	173159	131731	0	128415	0	0	0	126397	162799	145911	70353.9	72377.7	0
Jr01_28630	FRIGIDA-like protein 4a;Arabidopsis	VIT_11s0016g04070	XP_018822837.1	Frigida-like protein	ENOG410YC7X: Frigida-like protein	KEGG:ath:AT3G22440	GO:0030154,GO:0009908	BP:cell differentiation; BP:flower development	.	.	19929.6	17259.4	24423.1	19579.1	31556.7	30815.7	19758.1	28772.1	20648	32006.7	22461.7	27810.5	11440.6	28482.7	10839.9	25411.2	20967.6	25635.9	24188.6	12567.5	17672.2	19540.7	19495.8	22177.5	21101.4	17456.4	29085.2	22827.6	29126	27604.7	25592.7	33050.1	25209.4	4513.45	35612.3	20669.2	24335.8	22479.8	30313.1
Jr01_28640	Aldehyde dehydrogenase family 2 member C4;Arabidopsis	VIT_14s0066g01550	XP_018822857.1	Aldehyde dehydrogenase family	COG1012: Dehydrogenase	KEGG:ath:AT3G24503; KO:K12355	GO:0005829,GO:0004029,GO:0050269,GO:0043878,GO:0009699	CC:cytosol; MF:aldehyde dehydrogenase (NAD) activity; MF:coniferyl-aldehyde dehydrogenase activity; MF:glyceraldehyde-3-phosphate dehydrogenase (NAD+) (non-phosphorylating) activity; BP:phenylpropanoid biosynthetic process	GO:0016491,GO:0055114	MF:oxidoreductase activity; BP:oxidation-reduction process	517503	223282	307073	0	0	288859	379008	375931	381108	355634	280811	310838	200477	0	0	354253	312480	291577	346146	175563	473116	460281	364530	0	0	356918	390184	421752	452674	488406	166800	384018	353056	0	0	347109	289857	292590	330831
Jr01_28670	Multiprotein-bridging factor 1c;Arabidopsis	VIT_11s0016g04080	XP_018822870.1	Multiprotein bridging factor 1; Helix-turn-helix	COG1813: Factor 1	KEGG:ath:AT3G24500; KO:K03627	GO:0005737,GO:0005730,GO:0005634,GO:0003700,GO:0043565,GO:0003713,GO:0009873,GO:0045893,GO:0009737,GO:0009408,GO:0009414	CC:cytoplasm; CC:nucleolus; CC:nucleus; MF:DNA-binding transcription factor activity; MF:sequence-specific DNA binding; MF:transcription coactivator activity; BP:ethylene-activated signaling pathway; BP:positive regulation of transcription, DNA-templated; BP:response to abscisic acid; BP:response to heat; BP:response to water deprivation	GO:0043565	MF:sequence-specific DNA binding	146103	0	0	0	0	95125.3	58859.6	89074.1	121729	0	156348	0	0	0	0	105022	124352	146483	89601.9	0	95022.6	0	0	0	0	72739	99434.5	72807.3	75801.9	0	65470.3	0	0	0	0	150981	135942	116481	177450
Jr01_28750	.	.	.	.	.	.	.	.	.	.	37261.2	29094.1	0	0	44730.2	0	47506.1	33501.9	33471.4	29442.5	28789.4	34123.5	0	0	13689.3	0	39487.9	23710.3	16634.6	23236.5	27978.4	31143.9	0	0	25855.4	0	21727.5	30713	28425.1	25242.2	41453.4	34420.2	0	0	42887.8	0	36917.7	56013.5	7726.04
Jr01_28910	.	VIT_11s0016g04390	XP_018822842.1	.	.	.	.	.	.	.	273393	253171	336869	264250	367030	285810	300971	232546	450417	337379	453074	441776	647325	308862	311648	393262	424502	386835	326548	535429	426615	364206	353003	266187	295222	336840	431183	344265	286756	395193	362460	442684	508518	462259	578991	627148	500982	754150	545419
Jr01_28930	Polyadenylate-binding protein-interacting protein 6;Arabidopsis	VIT_11s0016g04410	XP_018822856.1	CUE domain	ENOG41114K2: NA	KEGG:ath:AT5G25540	.	.	GO:0005515	MF:protein binding	626158	843674	1.30813e+06	1.21846e+06	1.04114e+06	1.17619e+06	735127	1.02088e+06	1.07982e+06	1.01011e+06	961266	922126	1.0147e+06	551531	662669	1.03707e+06	1.05639e+06	1.0101e+06	626923	1.03262e+06	823495	509226	647557	402335	961696	673613	990872	816034	482077	960179	1.23273e+06	1.46299e+06	1.16613e+06	2.68785e+06	1.3415e+06	1.23332e+06	1.18538e+06	1.12674e+06	2.10381e+06
Jr01_28940	DnaJ homolog subfamily C GRV2;Arabidopsis	VIT_11s0016g04420	XP_018822821.1	GYF domain 2; DnaJ domain	ENOG410XRI2: DnaJ (Hsp40) homolog, subfamily C, member 13	KEGG:ath:AT2G26890; KO:K09533	GO:0005783,GO:0010008,GO:0005794,GO:0043231,GO:0005770,GO:0031902,GO:0005802,GO:0005774,GO:0005773,GO:0009660,GO:0051301,GO:0009793,GO:0000578,GO:0006897,GO:0007032,GO:0045324,GO:0009959,GO:0009638,GO:0006623,GO:0006898,GO:0042594,GO:0007033	CC:endoplasmic reticulum; CC:endosome membrane; CC:Golgi apparatus; CC:intracellular membrane-bounded organelle; CC:late endosome; CC:late endosome membrane; CC:trans-Golgi network; CC:vacuolar membrane; CC:vacuole; BP:amyloplast organization; BP:cell division; BP:embryo development ending in seed dormancy; BP:embryonic axis specification; BP:endocytosis; BP:endosome organization; BP:late endosom…	.	.	18616.8	0	34709.4	0	0	34015.2	35433.5	39237.1	0	63988.5	18680.6	0	14712.5	0	0	26987.5	51833.2	31541.7	0	28824.8	73435.4	0	35441.5	0	0	32012.9	39138.2	47260.5	0	59880	36162.7	0	42522.1	0	0	60175.5	22745.8	25280.5	0
Jr01_29030	Protein PGR {ECO:0000303|Ref.6};Arabidopsis	VIT_11s0016g04520	XP_018822848.1	Integral membrane protein DUF92	ENOG410XQMT: Transmembrane protein 19	KEGG:ath:AT5G19930	GO:0016021,GO:0005886	CC:integral component of membrane; CC:plasma membrane	GO:0016021	CC:integral component of membrane	139784	0	334760	266034	381462	285168	146340	272849	233563	374747	351641	0	89082.8	290287	71910.6	110497	254119	417181	368537	77634.6	416360	0	234710	172381	245829	268470	429749	262535	161216	264703	86113.3	0	140029	246465	258479	304355	111038	96281.4	323487
Jr01_29280	Probable histone H2A variant 3;Oryza sativa	VIT_04s0008g04700	XP_018841064.1	Core histone H2A/H2B/H3/H4; C-terminus of histone H2A	COG5262: histone h2a	KEGG:osa:4334071; KO:K11251	GO:0000790,GO:0000786,GO:0003677,GO:0046982,GO:0006325	CC:nuclear chromatin; CC:nucleosome; MF:DNA binding; MF:protein heterodimerization activity; BP:chromatin organization	GO:0003677,GO:0000786	MF:DNA binding; CC:nucleosome	1.62973e+06	1.58684e+06	3.04584e+06	3.20806e+06	2.417e+06	2.56253e+06	1.62795e+06	2.37998e+06	2.54491e+06	2.96434e+06	2.67961e+06	1.86313e+06	886161	1.89028e+06	2.08657e+06	1.88321e+06	2.99697e+06	3.45779e+06	2.17974e+06	783026	2.52197e+06	2.36576e+06	2.16426e+06	929602	3.52053e+06	2.35232e+06	3.12762e+06	2.27971e+06	1.46205e+06	3.35671e+06	2.66648e+06	3.90155e+06	3.84571e+06	8.0446e+06	3.64222e+06	3.36334e+06	2.73053e+06	2.37598e+06	5.79201e+06
Jr01_29290	26S proteasome regulatory subunit 8 homolog A;Arabidopsis	VIT_09s0002g05800	XP_018841063.1	Proteasomal ATPase OB C-terminal domain; AAA domain (dynein-related subfamily); Holliday junction DNA helicase RuvB P-loop domain; ATPase family associated with various cellular activities (AAA); AAA domain (Cdc48 subfamily); AAA+ lid domain	COG1222: 26S protease regulatory subunit	KEGG:ath:AT5G19990; KO:K03066	GO:0005829,GO:0031597,GO:0031595,GO:0005634,GO:0005886,GO:0000502,GO:0008540,GO:0005524,GO:0016787,GO:0017025,GO:0045899,GO:0030163	CC:cytosol; CC:cytosolic proteasome complex; CC:nuclear proteasome complex; CC:nucleus; CC:plasma membrane; CC:proteasome complex; CC:proteasome regulatory particle, base subcomplex; MF:ATP binding; MF:hydrolase activity; MF:TBP-class protein binding; BP:positive regulation of RNA polymerase II transcriptional preinitiation complex assembly; BP:protein catabolic process	GO:0005524,GO:0016887,GO:0009378,GO:0006281,GO:0006310	MF:ATP binding; MF:ATPase activity; MF:four-way junction helicase activity; BP:DNA repair; BP:DNA recombination	220935	329381	487150	0	405247	411908	273965	360304	372498	386032	365207	334168	201896	0	258475	328094	346712	255007	252285	288715	582750	233876	272437	0	363546	269558	308316	312979	238416	302372	167718	442579	375551	0	330713	320368	513701	630160	322986
Jr01_29380	GTP-binding nuclear protein Ran-3;Arabidopsis	VIT_04s0008g05020	XP_018845935.1	ADP-ribosylation factor family; Ras family; Ras of Complex, Roc, domain of DAPkinase; RNA helicase	ENOG410XNRS: GTP-binding nuclear protein	KEGG:ath:AT5G55190; KO:K07936	GO:0005737,GO:0005794,GO:0005634,GO:0009506,GO:0005525,GO:0003924,GO:0006606	CC:cytoplasm; CC:Golgi apparatus; CC:nucleus; CC:plasmodesma; MF:GTP binding; MF:GTPase activity; BP:protein import into nucleus	GO:0005525,GO:0003924,GO:0003723,GO:0003724	MF:GTP binding; MF:GTPase activity; MF:RNA binding; MF:RNA helicase activity	1.0338e+07	1.20602e+07	1.60779e+07	1.93669e+07	1.30827e+07	1.66651e+07	1.02608e+07	2.06909e+07	1.56504e+07	1.79709e+07	1.88274e+07	2.10423e+07	5.01227e+06	1.25603e+07	1.25469e+07	1.19621e+07	1.48575e+07	1.60809e+07	1.25712e+07	5.64205e+06	1.0052e+07	1.16733e+07	1.30495e+07	8.4981e+06	9.60116e+06	9.3395e+06	1.38834e+07	1.28528e+07	1.14585e+07	1.237e+07	1.71162e+07	1.5997e+07	1.79478e+07	1.97509e+07	1.7498e+07	1.72398e+07	1.73858e+07	9.09839e+06	1.91848e+07
Jr01_29430	Acyl-protein thioesterase 2;Homo	VIT_11s0016g04850	XP_018841038.1	Phospholipase/Carboxylesterase; Serine hydrolase (FSH1)	COG0400: phospholipase carboxylesterase	KEGG:hsa:11313; KO:K06130	GO:0005737,GO:0005829,GO:0070062,GO:0005795,GO:0045296,GO:0052689,GO:0008474,GO:0007411,GO:0006631,GO:0002084	CC:cytoplasm; CC:cytosol; CC:extracellular exosome; CC:Golgi stack; MF:cadherin binding; MF:carboxylic ester hydrolase activity; MF:palmitoyl-(protein) hydrolase activity; BP:axon guidance; BP:fatty acid metabolic process; BP:protein depalmitoylation	GO:0016787	MF:hydrolase activity	176068	0	0	0	268562	245713	177334	240395	0	0	273128	0	0	0	118791	186288	213017	212458	0	0	186120	0	0	0	330006	175376	214613	203697	0	0	235859	0	0	0	221230	246751	240340	235483	0
Jr01_29550	Nudix hydrolase 19, chloroplastic;Arabidopsis	VIT_11s0016g04950	XP_018841021.1	NADH pyrophosphatase-like rudimentary NUDIX domain; NADH pyrophosphatase zinc ribbon domain; NUDIX domain	COG2816: NADH pyrophosphatase	KEGG:ath:AT5G20070; KO:K03426	GO:0009507,GO:0005829,GO:0005777,GO:0016787,GO:0046872,GO:0000210,GO:0035529,GO:0019677,GO:0006734,GO:0006742	CC:chloroplast; CC:cytosol; CC:peroxisome; MF:hydrolase activity; MF:metal ion binding; MF:NAD+ diphosphatase activity; MF:NADH pyrophosphatase activity; BP:NAD catabolic process; BP:NADH metabolic process; BP:NADP catabolic process	GO:0016787,GO:0046872	MF:hydrolase activity; MF:metal ion binding	585987	991057	1.01764e+06	1.01962e+06	879349	667085	749832	855878	741493	1.03425e+06	804593	772184	279861	713248	613915	575559	743154	734914	617058	361349	582184	769857	706419	538411	868976	726611	882368	803500	606990	1.11299e+06	829524	677709	736361	1.07765e+06	762141	948282	741492	632167	1.15821e+06
Jr01_29580	NADH-cytochrome b5 reductase-like protein;Arabidopsis	VIT_11s0016g04970	XP_018841018.1	Oxidoreductase FAD-binding domain; Oxidoreductase NAD-binding domain	COG0543: cytochrome-b5 reductase activity, acting on NAD(P)H	KEGG:ath:AT5G20080; KO:K00326	GO:0005794,GO:0005758,GO:0005739,GO:0009505,GO:0005507,GO:0004128,GO:0009651	CC:Golgi apparatus; CC:mitochondrial intermembrane space; CC:mitochondrion; CC:plant-type cell wall; MF:copper ion binding; MF:cytochrome-b5 reductase activity, acting on NAD(P)H; BP:response to salt stress	GO:0016491,GO:0055114	MF:oxidoreductase activity; BP:oxidation-reduction process	1.07495e+07	8.77979e+06	1.8419e+07	2.3508e+07	1.61704e+07	2.5194e+07	1.30633e+07	2.13952e+07	2.38114e+07	2.08345e+07	2.32829e+07	2.33729e+07	2.80379e+07	1.82002e+07	1.60376e+07	2.38511e+07	2.35203e+07	2.38049e+07	1.74974e+07	1.683e+07	1.27272e+07	1.2239e+07	1.63916e+07	1.0726e+07	1.58998e+07	1.30492e+07	2.07693e+07	1.7048e+07	1.30334e+07	1.54249e+07	3.23788e+07	3.3051e+07	2.86905e+07	2.7296e+07	3.03764e+07	2.37196e+07	2.76177e+07	2.29741e+07	2.63181e+07
Jr01_29650	Probable ethanolamine kinase;Arabidopsis	VIT_11s0016g05060	XP_018841012.1	Phosphotransferase enzyme family; Choline/ethanolamine kinase	COG0510: Ethanolamine kinase	KEGG:ath:AT2G26830; KO:K00894	GO:0005886,GO:0005524,GO:0004305,GO:0006646,GO:0008654	CC:plasma membrane; MF:ATP binding; MF:ethanolamine kinase activity; BP:phosphatidylethanolamine biosynthetic process; BP:phospholipid biosynthetic process	.	.	0	0	165909	0	116507	130070	77116.2	0	0	0	0	0	44310.9	0	120734	128900	113288	0	0	0	0	0	86671.7	0	152254	93688.8	143885	0	0	0	0	0	120585	0	95181.2	125614	135255	0	0
Jr01_29670	Uncharacterized protein At2g34160;Arabidopsis	VIT_11s0016g05100	XP_018841009.1	Alba	ENOG41121TC: Alba	KEGG:ath:AT2G34160	GO:0005829,GO:0003676	CC:cytosol; MF:nucleic acid binding	GO:0003676	MF:nucleic acid binding	261002	0	479458	0	0	443951	346851	525039	441563	0	398303	0	116345	0	0	477501	451127	409951	315735	0	333760	0	358640	0	0	230269	384371	300866	258692	0	535099	0	379080	0	0	448792	455912	402517	476750
Jr01_29690	NHP2-like protein 1;Xenopus	VIT_13s0019g02650	XP_018841007.1	Ribosomal protein L7Ae/L30e/S12e/Gadd45 family	.	KEGG:xla:495253; KO:K12845	GO:0005730,GO:0005634,GO:0071005,GO:0046540,GO:0005690,GO:0030622,GO:0000398,GO:0042254	CC:nucleolus; CC:nucleus; CC:U2-type precatalytic spliceosome; CC:U4/U6 x U5 tri-snRNP complex; CC:U4atac snRNP; MF:U4atac snRNA binding; BP:mRNA splicing, via spliceosome; BP:ribosome biogenesis	.	.	106473	79259.4	50618.4	115989	61515.7	120101	81308.9	150729	183023	114975	217861	120219	130164	126392	107561	186052	215792	183905	155391	114627	115197	130038	214159	147037	133309	105738	148943	153502	159674	127307	173330	202293	182221	176785	289456	252463	160757	161067	242282
Jr01_29790	Nuclear pore complex protein NUP205 {ECO:0000303|PubMed:21189294};Arabidopsis	VIT_11s0016g05240	XP_018840993.1	Nuclear pore complex scaffold, nucleoporins 186/192/205	ENOG410XSBR: nuclear pore complex protein	.	GO:0009507,GO:0005635,GO:0044611,GO:0017056,GO:0051028,GO:0006999,GO:0015031	CC:chloroplast; CC:nuclear envelope; CC:nuclear pore inner ring; MF:structural constituent of nuclear pore; BP:mRNA transport; BP:nuclear pore organization; BP:protein transport	GO:0005643	CC:nuclear pore	149904	116707	189601	148265	0	152452	92546.1	129554	112991	195294	177689	261309	36378.3	149441	0	115642	160520	150248	160538	66044.7	125346	158613	110544	63093.9	0	101406	159329	115436	134632	143238	77218.6	54898.8	84476.8	165308	0	152174	86074.4	117389	245703
Jr01_29830	Heme oxygenase 1, chloroplastic;Arabidopsis	VIT_11s0016g05300	XP_018841000.1	Heme oxygenase	COG5398: Heme oxygenase	KEGG:ath:AT2G26670; KO:K21480	GO:0009507,GO:0020037,GO:0004392,GO:0046872,GO:0016117,GO:0071494,GO:0010019,GO:0009813,GO:0006788,GO:0015979,GO:0010024,GO:0010075,GO:0010119	CC:chloroplast; MF:heme binding; MF:heme oxygenase (decyclizing) activity; MF:metal ion binding; BP:carotenoid biosynthetic process; BP:cellular response to UV-C; BP:chloroplast-nucleus signaling pathway; BP:flavonoid biosynthetic process; BP:heme oxidation; BP:photosynthesis; BP:phytochromobilin biosynthetic process; BP:regulation of meristem growth; BP:regulation of stomatal movement	GO:0004392,GO:0006788,GO:0055114	MF:heme oxygenase (decyclizing) activity; BP:heme oxidation; BP:oxidation-reduction process	742955	1.18964e+06	1.31104e+06	1.61169e+06	1.01928e+06	1.59067e+06	983570	1.6512e+06	1.8471e+06	1.75884e+06	1.73429e+06	1.43144e+06	1.72277e+06	1.15939e+06	1.04114e+06	1.60582e+06	1.63142e+06	1.96958e+06	1.45697e+06	817501	1.24733e+06	1.26903e+06	1.42402e+06	717499	1.46166e+06	1.14815e+06	1.7595e+06	1.58927e+06	1.10643e+06	1.68089e+06	1.98923e+06	2.0139e+06	1.87186e+06	2.04672e+06	2.38373e+06	1.87812e+06	1.92347e+06	1.32795e+06	2.84617e+06
Jr01_29840	Peroxidase 25;Arabidopsis	VIT_11s0016g05320	XP_018840988.1	Peroxidase	ENOG410YF8G: peroxidase	KEGG:ath:AT2G41480; KO:K00430	GO:0005576,GO:0020037,GO:0046872,GO:0004601,GO:0042744,GO:0006979	CC:extracellular region; MF:heme binding; MF:metal ion binding; MF:peroxidase activity; BP:hydrogen peroxide catabolic process; BP:response to oxidative stress	GO:0004601,GO:0020037,GO:0006979,GO:0055114	MF:peroxidase activity; MF:heme binding; BP:response to oxidative stress; BP:oxidation-reduction process	99052.5	138751	0	0	0	280366	0	496115	119532	0	267442	222511	0	0	0	165906	0	93088.4	210204	0	191641	345270	0	0	0	243509	0	111759	210354	0	146144	71005.1	0	0	0	106785	0	34910	110153
Jr01_30000	Nuclear pore complex protein NUP1 {ECO:0000303|PubMed:19843313};Arabidopsis	VIT_11s0016g05470	XP_018826784.1	.	ENOG410XPV4: nuclear pore complex protein	KEGG:ath:AT3G10650	GO:0005829,GO:0005635,GO:0034399,GO:0005643,GO:0071763,GO:0006997,GO:0016973	CC:cytosol; CC:nuclear envelope; CC:nuclear periphery; CC:nuclear pore; BP:nuclear membrane organization; BP:nucleus organization; BP:poly(A)+ mRNA export from nucleus	.	.	184648	0	0	373444	254078	283129	169710	242007	281637	207405	223547	0	0	199609	296442	239092	229219	230352	166696	263290	223925	0	0	119410	223028	188818	296750	239944	143276	296324	235472	0	0	420026	226948	278549	260724	270693	348395
Jr01_30030	Methyl-CpG-binding domain-containing protein 10;Arabidopsis	VIT_11s0016g05580	XP_018826759.1	Methyl-CpG binding domain	ENOG410YRVP: methyl-CpG binding	KEGG:ath:AT1G15340	GO:0005829,GO:0005634,GO:0008327	CC:cytosol; CC:nucleus; MF:methyl-CpG binding	GO:0003677,GO:0005634	MF:DNA binding; CC:nucleus	1.10792e+06	1.22821e+06	1.96764e+06	1.5963e+06	2.06442e+06	1.36763e+06	1.55681e+06	1.16629e+06	1.96252e+06	1.38236e+06	1.85894e+06	1.57792e+06	3.52722e+06	1.52953e+06	1.39974e+06	2.06031e+06	2.0367e+06	2.01775e+06	1.78918e+06	2.21367e+06	1.25639e+06	1.36584e+06	1.62114e+06	1.03446e+06	1.64891e+06	1.44192e+06	1.8538e+06	1.32718e+06	1.29752e+06	1.63389e+06	2.86184e+06	2.48718e+06	2.21382e+06	3.10981e+06	3.29559e+06	2.99035e+06	2.31357e+06	2.71614e+06	1.71457e+06
Jr01_30070	Glucan endo-1,3-beta-glucosidase 14;Arabidopsis	VIT_11s0016g05560	XP_018826757.1	Glycosyl hydrolases family 17	ENOG410YA4N: glucan endo-1-3-beta-glucosidase	KEGG:ath:AT2G27500	GO:0046658,GO:0005618,GO:0005737,GO:0005576,GO:0005634,GO:0042973,GO:0005975,GO:0071555,GO:0006952	CC:anchored component of plasma membrane; CC:cell wall; CC:cytoplasm; CC:extracellular region; CC:nucleus; MF:glucan endo-1,3-beta-D-glucosidase activity; BP:carbohydrate metabolic process; BP:cell wall organization; BP:defense response	GO:0004553,GO:0005975	MF:hydrolase activity, hydrolyzing O-glycosyl compounds; BP:carbohydrate metabolic process	0	0	0	0	0	69696.9	0	0	0	0	0	0	0	0	0	51788.2	0	0	0	0	0	0	0	0	0	68267.2	0	0	0	0	0	0	0	0	0	84739.8	0	0	0
Jr01_30150	WD repeat-containing protein 11;Mus	VIT_11s0016g05500	XP_018826777.1	.	ENOG410XT4R: WD repeat domain 11	KEGG:mmu:207425	GO:0005930,GO:0036064,GO:0005929,GO:0005737,GO:0031410,GO:0005829,GO:0015630,GO:0005634,GO:0005802,GO:0060271,GO:0060322,GO:0007507,GO:0006886,GO:0035264,GO:0008589,GO:0099041	CC:axoneme; CC:ciliary basal body; CC:cilium; CC:cytoplasm; CC:cytoplasmic vesicle; CC:cytosol; CC:microtubule cytoskeleton; CC:nucleus; CC:trans-Golgi network; BP:cilium assembly; BP:head development; BP:heart development; BP:intracellular protein transport; BP:multicellular organism growth; BP:regulation of smoothened signaling pathway; BP:vesicle tethering to Golgi	.	.	0	0	0	0	27090.4	27163.4	18130.7	0	29146.6	44556.2	0	0	0	0	30679.4	27572.2	21247	0	28252.6	13501.4	0	0	0	0	29897	19889.1	33525.3	0	22807.5	27126	0	0	0	0	18264.2	21504.9	19593.6	0	13765
Jr01_30170	Topless-related protein 4;Arabidopsis	VIT_11s0016g05620	XP_018826779.1	WD domain, G-beta repeat; WD domain, G-beta repeat; WD domain, G-beta repeat	ENOG410XP3K: Positively regulates the activity of the minus-end directed microtubule motor protein dynein. May enhance dynein- mediated microtubule sliding by targeting dynein to the microtubule plus end. Required for	KEGG:ath:AT3G15880	GO:0005634,GO:0003714,GO:0010336,GO:0009938,GO:1903507,GO:0010072,GO:0006355	CC:nucleus; MF:transcription corepressor activity; BP:gibberellic acid homeostasis; BP:negative regulation of gibberellic acid mediated signaling pathway; BP:negative regulation of nucleic acid-templated transcription; BP:primary shoot apical meristem specification; BP:regulation of transcription, DNA-templated	GO:0005515	MF:protein binding	0	0	99380.3	0	0	0	0	0	0	110518	0	0	37584.4	0	0	0	0	0	0	52446.9	0	0	116848	0	0	0	0	0	0	104985	0	0	92164.3	0	0	0	0	0	0
Jr01_30230	TBC1 domain family member 15;Homo	VIT_11s0016g05700	XP_018826782.1	Rab-binding domain (RBD); Rab-GTPase-TBC domain	COG5210: TBC1 domain family member	KEGG:hsa:64786; KO:K20168	GO:0005737,GO:0005576,GO:0005096,GO:0017137,GO:0090630,GO:0006886,GO:0043087	CC:cytoplasm; CC:extracellular region; MF:GTPase activator activity; MF:Rab GTPase binding; BP:activation of GTPase activity; BP:intracellular protein transport; BP:regulation of GTPase activity	.	.	0	0	0	0	0	109726	81360.6	0	101983	0	0	0	0	0	0	88383.3	97962.8	0	107958	0	0	0	0	0	0	69892.5	118817	0	89077.6	0	0	0	0	0	0	126131	102654	0	189647
Jr01_30300	Zinc finger BED domain-containing protein DAYSLEEPER;Arabidopsis	VIT_11s0016g05750	XP_018826753.1	Domain of unknown function (DUF4413); hAT family C-terminal dimerisation region	ENOG41115TD: zinc finger	KEGG:ath:AT3G42170	GO:0005829,GO:0005634,GO:0003677,GO:0046872,GO:0046983,GO:0009791	CC:cytosol; CC:nucleus; MF:DNA binding; MF:metal ion binding; MF:protein dimerization activity; BP:post-embryonic development	GO:0003677,GO:0046983	MF:DNA binding; MF:protein dimerization activity	0	0	173842	0	180345	150882	128314	115848	151277	142095	0	0	51927.8	0	208202	127266	135593	197121	151155	76471.5	0	0	133697	0	127433	108396	163475	121414	121389	211208	0	0	141694	0	128694	160233	123648	112677	238624
Jr01_30340	CCR4-NOT transcription complex subunit 10;Danio	VIT_11s0016g05820	XP_018826780.1	Tetratricopeptide repeat	ENOG410XQQJ: Ccr4-NOT transcription complex, subunit	KEGG:dre:449918; KO:K12607	GO:0030014,GO:0005737,GO:0005634,GO:0031047,GO:0006402,GO:0017148	CC:CCR4-NOT complex; CC:cytoplasm; CC:nucleus; BP:gene silencing by RNA; BP:mRNA catabolic process; BP:negative regulation of translation	GO:0005515	MF:protein binding	0	181360	0	0	0	180215	142052	160073	0	247546	0	162905	0	0	0	145229	137756	155308	0	77938.2	0	158478	0	0	0	115123	212736	129109	0	205063	0	111150	0	0	0	177804	121382	138297	0
Jr01_30470	Putative chloride channel-like protein CLC-g;Arabidopsis	VIT_11s0118g00220	XP_018826767.1	Voltage gated chloride channel; CBS domain	COG0038: chloride channel	KEGG:ath:AT5G33280; KO:K05016	GO:0034707,GO:0005247,GO:1902476,GO:0034765	CC:chloride channel complex; MF:voltage-gated chloride channel activity; BP:chloride transmembrane transport; BP:regulation of ion transmembrane transport	GO:0005247,GO:0006821,GO:0055085,GO:0016020	MF:voltage-gated chloride channel activity; BP:chloride transport; BP:transmembrane transport; CC:membrane	84003.8	0	0	0	0	130316	110948	144263	118204	274495	121828	0	0	0	0	111669	143144	169988	172069	42241.4	156504	0	0	0	0	138298	166940	89492.7	158909	126991	122610	0	0	0	0	119645	100630	120222	137232
Jr01_30480	Bifunctional purple acid phosphatase 26;Arabidopsis	VIT_11s0118g00240	XP_018826789.1	Purple acid Phosphatase, N-terminal domain; Calcineurin-like phosphoesterase; Iron/zinc purple acid phosphatase-like protein C	COG1409: Hydrolyzes cAMP to 5'-AMP. Plays an important regulatory role in modulating the intracellular concentration of cAMP, thereby influencing cAMP-dependent processes (By similarity)	KEGG:ath:AT5G34850; KO:K22390	GO:0005829,GO:0009505,GO:0005773,GO:0003993,GO:0046872,GO:0004601,GO:0042744,GO:0055062	CC:cytosol; CC:plant-type cell wall; CC:vacuole; MF:acid phosphatase activity; MF:metal ion binding; MF:peroxidase activity; BP:hydrogen peroxide catabolic process; BP:phosphate ion homeostasis	GO:0003993,GO:0046872,GO:0016787	MF:acid phosphatase activity; MF:metal ion binding; MF:hydrolase activity	769977	1.02721e+06	1.76888e+06	1.32361e+06	1.69595e+06	1.27616e+06	955026	1.40494e+06	1.07683e+06	1.64225e+06	1.85376e+06	1.47709e+06	476218	1.3027e+06	991932	1.1785e+06	1.36742e+06	1.09443e+06	1.27036e+06	614795	1.32219e+06	1.32453e+06	1.11278e+06	640966	1.35192e+06	1.15356e+06	1.47918e+06	810420	910674	1.52153e+06	551280	874097	581616	1.31619e+06	817247	965518	697899	815328	1.64293e+06
Jr01_30640	Pyrophosphate-energized vacuolar membrane proton pump;Vigna	VIT_09s0002g07880	XP_018826765.1	Inorganic H+ pyrophosphatase	.	.	GO:0016021,GO:0005774,GO:0009678,GO:0004427,GO:0046872,GO:1902600	CC:integral component of membrane; CC:vacuolar membrane; MF:hydrogen-translocating pyrophosphatase activity; MF:inorganic diphosphatase activity; MF:metal ion binding; BP:proton transmembrane transport	GO:0004427,GO:0009678,GO:1902600,GO:0016020	MF:inorganic diphosphatase activity; MF:hydrogen-translocating pyrophosphatase activity; BP:proton transmembrane transport; CC:membrane	1.86828e+06	2.25715e+06	2.28113e+06	2.11064e+06	2.64614e+06	2.69756e+06	1.94314e+06	3.00003e+06	2.07121e+06	1.93152e+06	2.79949e+06	3.40833e+06	851411	2.4893e+06	2.21434e+06	2.2293e+06	2.41159e+06	3.03158e+06	3.02931e+06	1.37346e+06	3.02979e+06	4.07002e+06	3.36011e+06	1.89526e+06	2.58889e+06	3.10676e+06	3.83426e+06	2.71285e+06	3.14672e+06	4.66214e+06	2.03436e+06	1.2111e+06	2.27412e+06	1.84108e+06	2.90685e+06	2.39045e+06	1.71924e+06	1.02072e+06	1.78743e+06
Jr01_30660	Protein SRG1;Arabidopsis	VIT_11s0118g00360	XP_018826774.1	non-haem dioxygenase in morphine synthesis N-terminal; 2OG-Fe(II) oxygenase superfamily	COG3491: 2OGFe(II) oxygenase	KEGG:ath:AT1G17020	GO:0051213,GO:0046872,GO:0016682,GO:0010150	MF:dioxygenase activity; MF:metal ion binding; MF:oxidoreductase activity, acting on diphenols and related substances as donors, oxygen as acceptor; BP:leaf senescence	GO:0016491,GO:0055114	MF:oxidoreductase activity; BP:oxidation-reduction process	0	90884.3	78085.6	0	69509.8	112163	64646.1	117413	93106.8	111059	0	98642.8	37675.5	0	84056.8	111276	92641.2	99563.3	92856.8	64186.5	0	100895	102325	0	121012	79921.6	129469	115797	76935.2	122552	0	98784.8	115132	0	116999	97393.1	107265	69224.5	236106
Jr01_30670	Protein SRG1;Arabidopsis	VIT_11s0118g00390	XP_018826771.1	non-haem dioxygenase in morphine synthesis N-terminal; 2OG-Fe(II) oxygenase superfamily	COG3491: 2OGFe(II) oxygenase	KEGG:ath:AT1G17020	GO:0051213,GO:0046872,GO:0016682,GO:0010150	MF:dioxygenase activity; MF:metal ion binding; MF:oxidoreductase activity, acting on diphenols and related substances as donors, oxygen as acceptor; BP:leaf senescence	GO:0016491,GO:0055114	MF:oxidoreductase activity; BP:oxidation-reduction process	905737	1.1105e+06	1.46123e+06	1.3172e+06	1.59653e+06	1.19535e+06	966539	1.85751e+06	1.34197e+06	1.35929e+06	1.6599e+06	1.67339e+06	621701	1.39795e+06	1.45669e+06	1.18144e+06	1.12435e+06	1.12335e+06	1.04969e+06	779464	1.88631e+06	1.86658e+06	1.80319e+06	1.28287e+06	1.74833e+06	2.18064e+06	1.98205e+06	1.53933e+06	1.55524e+06	1.83291e+06	851142	1.17577e+06	951504	1.12501e+06	1.07901e+06	1.02493e+06	1.17317e+06	1.05316e+06	1.98999e+06
Jr01_30760	Protein PHOX1 {ECO:0000303|PubMed:20856808};Arabidopsis	VIT_11s0118g00490	XP_018820694.1	PB1 domain	ENOG410XQNT: Unc-45 homolog	KEGG:ath:AT2G25290	GO:0030659	CC:cytoplasmic vesicle membrane	GO:0005515	MF:protein binding	78360.2	0	76886.7	75209.2	92672.5	75739.1	71204.7	84238.7	62055.8	86951.8	58575.4	0	52539.8	70722.9	77948.5	61886.2	84408.1	114140	63669.3	66896.9	109476	0	64685.1	61539.9	84227.5	70542.5	113044	85178.3	57201.1	88884.1	65850	0	91805.2	85350.2	76976	107122	57862.3	17836.4	306678
Jr01_30810	Patellin-3;Arabidopsis	VIT_07s0031g03220	XP_018850089.1	CRAL/TRIO, N-terminal domain; CRAL/TRIO domain	ENOG410XRSQ: Transfer protein	KEGG:ath:AT1G72160	GO:0005737,GO:0005886,GO:0008289,GO:0007049,GO:0051301	CC:cytoplasm; CC:plasma membrane; MF:lipid binding; BP:cell cycle; BP:cell division	.	.	474408	349414	380634	241930	272420	335851	197142	250555	219434	359170	213127	271225	147245	154749	218143	291029	327470	320900	265654	125666	316620	195411	315806	138035	360403	242777	356591	271952	332057	355229	494954	336285	484446	791455	685024	504087	500286	467338	510028
Jr01_30850	TOM1-like protein 5 {ECO:0000305};Arabidopsis	VIT_07s0031g03190	XP_018850098.1	VHS domain; GAT domain	ENOG410Y26G: gamma adaptin ear containing, arf binding protein	KEGG:ath:AT5G63640	GO:0005737,GO:0005886,GO:0006886	CC:cytoplasm; CC:plasma membrane; BP:intracellular protein transport	GO:0006886,GO:0005622	BP:intracellular protein transport; CC:intracellular	64198.3	106000	0	0	102288	0	0	0	126152	0	107501	92310.8	0	0	94677.2	0	0	0	76285.5	0	115871	86628.5	0	0	133144	0	0	0	65574.9	0	80730.4	80419	0	0	86353.8	0	0	0	167945
Jr01_30860	Succinate-semialdehyde dehydrogenase (acetylating);Metallosphaera	VIT_07s0031g03150	XP_018850112.1	Alcohol dehydrogenase GroES-like domain; Zinc-binding dehydrogenase; Zinc-binding dehydrogenase	COG1062: alcohol dehydrogenase	KEGG:mse:Msed_1424; KO:K14465	GO:0016491,GO:0008270	MF:oxidoreductase activity; MF:zinc ion binding	GO:0055114	BP:oxidation-reduction process	9.24157e+06	1.5683e+07	1.88867e+07	2.02903e+07	1.6707e+07	1.64351e+07	1.03099e+07	1.29228e+07	1.40759e+07	1.44156e+07	1.77869e+07	1.4571e+07	7.65222e+06	1.02635e+07	9.34435e+06	1.31079e+07	1.32865e+07	1.04273e+07	1.1204e+07	6.50846e+06	8.08743e+06	9.28435e+06	9.7298e+06	7.7991e+06	1.03503e+07	1.01852e+07	1.12691e+07	8.42812e+06	9.21916e+06	9.46327e+06	1.4201e+07	1.58165e+07	1.43836e+07	2.04925e+07	1.38026e+07	1.16794e+07	1.87645e+07	2.38193e+07	1.28742e+07
Jr01_30890	Tyrosine--tRNA ligase, chloroplastic/mitochondrial {ECO:0000305};Arabidopsis	VIT_14s0036g00480	XP_018850107.1	tRNA synthetases class I (W and Y); S4 domain	COG0162: Catalyzes the attachment of tyrosine to tRNA(Tyr) in a two-step reaction tyrosine is first activated by ATP to form Tyr- AMP and then transferred to the acceptor end of tRNA(Tyr) (By similarity)	KEGG:ath:AT3G02660; KO:K01866	GO:0009507,GO:0009570,GO:0005829,GO:0005739,GO:0005524,GO:0003723,GO:0004831,GO:0009793,GO:0043039,GO:0006437	CC:chloroplast; CC:chloroplast stroma; CC:cytosol; CC:mitochondrion; MF:ATP binding; MF:RNA binding; MF:tyrosine-tRNA ligase activity; BP:embryo development ending in seed dormancy; BP:tRNA aminoacylation; BP:tyrosyl-tRNA aminoacylation	GO:0000166,GO:0004812,GO:0005524,GO:0006418,GO:0003723	MF:nucleotide binding; MF:aminoacyl-tRNA ligase activity; MF:ATP binding; BP:tRNA aminoacylation for protein translation; MF:RNA binding	0	0	0	165598	124608	111269	75879.4	130277	102100	0	0	0	0	37686.4	99507.1	91889.6	86672.7	129897	36980.9	0	0	0	0	29621	110003	83051.9	136860	103273	30449.2	0	0	0	0	490174	111490	136219	97464.4	84479.4	506487
Jr01_31100	Ubiquitin carboxyl-terminal hydrolase 2 {ECO:0000303|PubMed:17559514};Arabidopsis	VIT_04s0044g02040	XP_018838029.1	Ubiquitin carboxyl-terminal hydrolase, family 1; Ubiquitin carboxyl-terminal hydrolases	ENOG410XP0P: ubiquitin carboxyl-terminal hydrolase	KEGG:ath:AT1G65650; KO:K05610	GO:0005737,GO:0005634,GO:0004843,GO:0016579,GO:0010016,GO:0006511	CC:cytoplasm; CC:nucleus; MF:thiol-dependent ubiquitin-specific protease activity; BP:protein deubiquitination; BP:shoot system morphogenesis; BP:ubiquitin-dependent protein catabolic process	GO:0004843,GO:0006511,GO:0005622	MF:thiol-dependent ubiquitin-specific protease activity; BP:ubiquitin-dependent protein catabolic process; CC:intracellular	116403	223513	319269	0	158004	0	0	0	199337	0	207508	283894	82600.6	0	165617	0	0	0	181090	0	165105	173353	184466	0	162381	0	0	0	170603	0	76791.3	209040	214259	0	220310	0	0	0	338257
Jr01_31370	Putative uridine kinase C227.14;Schizosaccharomyces	VIT_07s0141g00310	XP_018827300.1	Phosphoribulokinase / Uridine kinase family	.	.	GO:0005829,GO:0005634,GO:0005524,GO:0004849,GO:0044211,GO:0044206	CC:cytosol; CC:nucleus; MF:ATP binding; MF:uridine kinase activity; BP:CTP salvage; BP:UMP salvage	GO:0005524,GO:0016301	MF:ATP binding; MF:kinase activity	915808	944953	1.39233e+06	1.94213e+06	883110	1.66527e+06	1.13051e+06	2.32647e+06	1.53511e+06	1.83439e+06	1.47231e+06	1.57866e+06	863633	1.09712e+06	1.31591e+06	1.42024e+06	1.5456e+06	1.57581e+06	1.4779e+06	672923	1.10167e+06	1.04222e+06	1.12421e+06	682082	3.33548e+06	1.12853e+06	1.56187e+06	1.24085e+06	1.2647e+06	1.63972e+06	2.12619e+06	2.13897e+06	2.30198e+06	3.07352e+06	1.47091e+06	1.80969e+06	1.79507e+06	1.21504e+06	1.39264e+06
Jr01_31400	U3 small nucleolar RNA-associated protein 18 homolog;Arabidopsis	VIT_07s0141g00530	XP_018827287.1	WD domain, G-beta repeat; WD domain, G-beta repeat	ENOG410YBWP: UTP18, small subunit (SSU) processome component, homolog (yeast)	KEGG:ath:AT5G14050; KO:K14553	GO:0080008,GO:0034388,GO:0032040,GO:0006364	CC:Cul4-RING E3 ubiquitin ligase complex; CC:Pwp2p-containing subcomplex of 90S preribosome; CC:small-subunit processome; BP:rRNA processing	GO:0005515	MF:protein binding	23379.8	3200.48	0	0	39603.2	38847.8	0	0	59294.8	0	27155.7	33118.5	0	0	34462.1	33045	0	0	40158.6	0	28688.6	45639.6	0	0	31191.8	33642.6	0	0	19035.8	0	37799	28006	0	0	24507.7	33502.8	0	0	178397
Jr01_31410	Glutathione reductase, chloroplastic;Nicotiana	VIT_07s0141g00390	XP_018827270.1	Pyridine nucleotide-disulphide oxidoreductase; Pyridine nucleotide-disulphide oxidoreductase; Pyridine nucleotide-disulphide oxidoreductase; Pyridine nucleotide-disulphide oxidoreductase, dimerisation domain	.	.	GO:0009507,GO:0009055,GO:0050660,GO:0004362,GO:0050661,GO:0045454,GO:0006749	CC:chloroplast; MF:electron transfer activity; MF:flavin adenine dinucleotide binding; MF:glutathione-disulfide reductase activity; MF:NADP binding; BP:cell redox homeostasis; BP:glutathione metabolic process	GO:0016491,GO:0055114,GO:0045454	MF:oxidoreductase activity; BP:oxidation-reduction process; BP:cell redox homeostasis	1.44834e+06	1.49359e+06	1.98089e+06	2.06554e+06	1.63589e+06	1.89765e+06	1.43805e+06	1.89126e+06	1.41727e+06	2.17084e+06	1.63134e+06	1.63369e+06	648708	1.67313e+06	1.90656e+06	1.77964e+06	1.63504e+06	1.55704e+06	1.81865e+06	713618	2.29684e+06	1.48788e+06	1.74262e+06	964921	2.69009e+06	1.74744e+06	2.00008e+06	1.44023e+06	1.52909e+06	1.87509e+06	1.64587e+06	1.5121e+06	1.84677e+06	2.14939e+06	1.07584e+06	1.405e+06	1.50806e+06	1.99023e+06	1.6516e+06
Jr01_31590	Flowering locus K homology domain {ECO:0000303|PubMed:14593172};Arabidopsis	VIT_07s0141g00800	XP_018827208.1	KH domain; KH domain; KH domain	ENOG410XNN8: mRNA transport	KEGG:ath:AT3G04610; KO:K21444	GO:0005737,GO:0005634,GO:0003723,GO:0009911	CC:cytoplasm; CC:nucleus; MF:RNA binding; BP:positive regulation of flower development	GO:0003723	MF:RNA binding	154048	187799	284231	165451	195272	285813	238303	277666	309083	163426	233022	217764	249074	299548	158770	280044	250475	277703	168504	283993	207636	157579	196328	114184	305516	149718	318218	200142	154777	176965	324636	311623	239553	194059	209499	258605	194065	222944	230193
Jr01_31650	Cytochrome P450 94A1;Vicia	VIT_07s0141g00920	XP_018827265.1	Cytochrome P450	.	KEGG:ag:AAD10204; KO:K13407	GO:0005789,GO:0016021,GO:0020037,GO:0005506,GO:0004497,GO:0016705	CC:endoplasmic reticulum membrane; CC:integral component of membrane; MF:heme binding; MF:iron ion binding; MF:monooxygenase activity; MF:oxidoreductase activity, acting on paired donors, with incorporation or reduction of molecular oxygen	GO:0005506,GO:0016705,GO:0020037,GO:0055114	MF:iron ion binding; MF:oxidoreductase activity, acting on paired donors, with incorporation or reduction of molecular oxygen; MF:heme binding; BP:oxidation-reduction process	115330	169098	0	0	0	183353	28444.5	165553	138728	141087	168971	159275	0	0	0	180137	135934	159287	73836.4	67407.1	184611	139372	0	0	0	127259	170499	155415	51429.2	376866	112154	144996	0	0	0	138317	231934	127049	673321
Jr01_31750	Bet1-like SNARE 1-1;Arabidopsis	VIT_07s0005g02990	XP_018827356.1	.	ENOG4111W10: Blocked early in transport 1 homolog (S	KEGG:ath:AT3G58170; KO:K08504	GO:0005789,GO:0000138,GO:0030173,GO:0005634,GO:0005886,GO:0031201,GO:0005484,GO:0015031,GO:0016192	CC:endoplasmic reticulum membrane; CC:Golgi trans cisterna; CC:integral component of Golgi membrane; CC:nucleus; CC:plasma membrane; CC:SNARE complex; MF:SNAP receptor activity; BP:protein transport; BP:vesicle-mediated transport	.	.	63764.6	0	86867.5	0	82207.2	88191.7	52642.7	0	0	122060	67530.3	0	32870	0	93366.2	54963.8	83416.8	0	0	35836.1	115394	0	69708.3	0	126247	85427.7	85964.5	0	0	98572.7	36895	0	91821.1	0	48415.2	65340.7	50147.8	0	0
Jr01_31770	Deoxyhypusine hydroxylase {ECO:0000255|HAMAP-Rule:MF_03101};Arabidopsis	VIT_07s0005g03050	XP_018827350.1	HEAT repeats; PBS lyase HEAT-like repeat; PBS lyase HEAT-like repeat; HEAT repeats; PBS lyase HEAT-like repeat; PBS lyase HEAT-like repeat	COG1413: Catalyzes the hydroxylation of the N(6)-(4-aminobutyl)- L-lysine intermediate to form hypusine, an essential post- translational modification only found in mature eIF-5A factor (By similarity)	KEGG:ath:AT3G58180; KO:K06072	GO:0005829,GO:0019135,GO:0046872,GO:0008612	CC:cytosol; MF:deoxyhypusine monooxygenase activity; MF:metal ion binding; BP:peptidyl-lysine modification to peptidyl-hypusine	.	.	71048.1	55589.2	131146	139036	107075	112915	0	157383	127505	116743	134623	127032	115598	92085.1	130232	154672	0	151681	105455	77838.7	116134	72024.3	114818	80580.2	193582	86574	0	111438	100444	221620	127926	156902	121663	152449	135821	161539	0	72096.2	129976
Jr01_32040	11S globulin seed storage protein 2;Sesamum	VIT_07s0005g03400	XP_018827137.1	Cupin; Cupin	.	KEGG:sind:105163414	GO:0042735,GO:0045735,GO:0051259	CC:protein body; MF:nutrient reservoir activity; BP:protein complex oligomerization	GO:0045735	MF:nutrient reservoir activity	2.7217e+08	4.0319e+08	6.51962e+07	1.22165e+08	5.6371e+07	6.57025e+07	2.15156e+08	6.92941e+07	1.15697e+08	3.10181e+07	3.54186e+07	3.32449e+07	2.6166e+08	1.33057e+08	1.95397e+08	1.106e+08	1.20068e+08	1.34284e+08	1.35484e+08	4.108e+08	1.38685e+08	2.30964e+08	1.76069e+08	2.79158e+08	2.1011e+08	2.02552e+08	4.67214e+07	1.82263e+08	1.69284e+08	7.94454e+07	1.12188e+08	5.65844e+07	7.9092e+07	4.01852e+07	5.75903e+07	6.3288e+07	8.14781e+07	7.88027e+07	1.07372e+08
Jr01_32050	11S globulin seed storage protein Jug r 4 {ECO:0000305};Juglans	VIT_07s0005g03400	XP_018827329.1	Cupin; Cupin	.	KEGG:jre:108996042	GO:0019863,GO:0045735	MF:IgE binding; MF:nutrient reservoir activity	GO:0045735	MF:nutrient reservoir activity	5.09217e+08	4.43603e+08	9.76614e+07	1.95457e+08	9.34788e+07	1.25571e+08	4.51997e+08	1.65133e+08	2.26022e+08	8.48976e+07	6.70612e+07	1.13095e+08	4.75568e+08	2.85838e+08	5.39515e+08	2.7242e+08	2.27579e+08	2.20919e+08	2.79728e+08	5.80204e+08	3.48375e+08	4.5831e+08	2.90731e+08	4.14086e+08	3.32628e+08	4.10248e+08	1.08604e+08	3.48735e+08	3.12192e+08	2.65152e+08	1.6529e+08	9.78697e+07	2.04829e+08	1.16124e+08	9.52772e+07	1.17749e+08	1.16398e+08	1.28398e+08	1.89398e+08
Jr01_32060	11S globulin {ECO:0000303|PubMed:27936684};Juglans	VIT_07s0005g03400	XP_018827328.1	Cupin; Cupin	.	.	GO:0019863,GO:0045735,GO:0034214,GO:0048316	MF:IgE binding; MF:nutrient reservoir activity; BP:protein hexamerization; BP:seed development	GO:0045735	MF:nutrient reservoir activity	8.45917e+08	8.62818e+08	1.56245e+08	3.45077e+08	1.28077e+08	2.18406e+08	7.24089e+08	2.69258e+08	4.28935e+08	1.24826e+08	9.66568e+07	1.19511e+08	7.42752e+08	4.76361e+08	9.33984e+08	3.98389e+08	4.20216e+08	4.18136e+08	4.50373e+08	9.57792e+08	4.51173e+08	8.70946e+08	6.04028e+08	9.35932e+08	5.81599e+08	7.27545e+08	1.86487e+08	5.76855e+08	6.20155e+08	3.6602e+08	4.67269e+08	2.34177e+08	3.4585e+08	1.58599e+08	1.8271e+08	1.93583e+08	2.55862e+08	2.30558e+08	2.85075e+08
Jr01_32080	Structural maintenance of chromosomes protein 1;Arabidopsis	VIT_07s0005g03440	XP_018827209.1	AAA ATPase domain; RecF/RecN/SMC N terminal domain; AAA domain; P-loop containing region of AAA domain; AAA domain, putative AbiEii toxin, Type IV TA system; SMC proteins Flexible Hinge Domain	COG1196: Required for chromosome condensation and partitioning (By similarity)	KEGG:ath:AT3G54670; KO:K06636	GO:0009507,GO:0008278,GO:0005634,GO:0005524,GO:0003682,GO:0046982,GO:0005215,GO:0051301,GO:0007059,GO:0006281,GO:0051321,GO:0007064,GO:0007062	CC:chloroplast; CC:cohesin complex; CC:nucleus; MF:ATP binding; MF:chromatin binding; MF:protein heterodimerization activity; MF:transporter activity; BP:cell division; BP:chromosome segregation; BP:DNA repair; BP:meiotic cell cycle; BP:mitotic sister chromatid cohesion; BP:sister chromatid cohesion	GO:0005524,GO:0005515,GO:0051276,GO:0005694	MF:ATP binding; MF:protein binding; BP:chromosome organization; CC:chromosome	0	0	143993	0	140798	190714	142861	163758	163950	227147	0	0	154190	0	119717	114254	151265	167558	150230	78125.1	0	0	163647	0	189993	152913	208403	145237	144267	192616	0	0	170969	0	241082	192695	166344	204275	350057
Jr01_32090	TOM1-like protein 2 {ECO:0000305};Arabidopsis	VIT_07s0005g03490	XP_018827261.1	VHS domain; GAT domain	ENOG410Y26G: gamma adaptin ear containing, arf binding protein	KEGG:ath:AT1G06210	GO:0005737,GO:0016020,GO:0043130,GO:0006886	CC:cytoplasm; CC:membrane; MF:ubiquitin binding; BP:intracellular protein transport	GO:0006886,GO:0005622	BP:intracellular protein transport; CC:intracellular	2.23854e+06	2.33815e+06	3.23027e+06	3.03265e+06	3.17934e+06	2.67939e+06	2.38433e+06	2.80404e+06	2.93799e+06	2.72724e+06	2.86257e+06	3.13736e+06	2.22188e+06	2.00472e+06	1.94478e+06	3.00321e+06	2.52959e+06	2.63575e+06	2.01376e+06	2.28365e+06	2.01479e+06	2.04294e+06	2.47677e+06	1.88369e+06	2.29991e+06	2.06586e+06	2.57882e+06	2.55388e+06	2.10603e+06	3.09585e+06	3.26798e+06	2.94305e+06	2.64798e+06	3.48866e+06	3.08778e+06	3.05294e+06	3.04429e+06	2.76656e+06	3.7393e+06
Jr01_32110	Mitochondrial inner membrane protease subunit 1;Schizosaccharomyces	VIT_07s0005g03500	XP_018827311.1	.	.	KEGG:spo:SPBC2D10.07c; KO:K09647	GO:0016021,GO:0042720,GO:0005739,GO:0004222,GO:0008236,GO:0006627	CC:integral component of membrane; CC:mitochondrial inner membrane peptidase complex; CC:mitochondrion; MF:metalloendopeptidase activity; MF:serine-type peptidase activity; BP:protein processing involved in protein targeting to mitochondrion	.	.	92074.4	151608	114343	96989.6	103689	115124	141722	127546	124320	152694	130797	103685	56681.6	94016.2	147954	108320	93720.6	110410	104147	39752.2	97830.1	90109.2	104068	61299.5	113442	77875.8	114534	114060	83563.2	158760	78865.2	70724.6	98414.7	146053	92939.3	109285	86404.9	92417.4	211510
Jr01_32140	Rho-N domain-containing protein 1, chloroplastic;Arabidopsis	VIT_07s0005g03510	XP_018827186.1	Rho termination factor, N-terminal domain	ENOG410YIZQ: Sap-like protein	KEGG:ath:AT1G06190	GO:0009507,GO:0043621,GO:0019843,GO:0010239,GO:1901259,GO:0006353,GO:0009737	CC:chloroplast; MF:protein self-association; MF:rRNA binding; BP:chloroplast mRNA processing; BP:chloroplast rRNA processing; BP:DNA-templated transcription, termination; BP:response to abscisic acid	GO:0006353	BP:DNA-templated transcription, termination	108672	0	0	140619	184211	176606	118990	130233	160185	139568	116337	0	0	115446	113536	146282	157650	137913	114609	174861	117242	0	0	89637.8	134694	122012	143004	135073	103967	149895	188432	0	0	305663	168675	173847	155086	144460	343030
Jr01_32290	Dolichyl-diphosphooligosaccharide--protein glycosyltransferase subunit 2;Arabidopsis	VIT_07s0005g03640	XP_018827273.1	Oligosaccharyltransferase subunit Ribophorin II	ENOG410XRF2: ribophorin II	KEGG:ath:AT4G21150; KO:K12667	GO:0005783,GO:0005794,GO:0016021,GO:0016020,GO:0005739,GO:0008250,GO:0009505,GO:0005886,GO:0009506,GO:0005774,GO:0006487,GO:0009409	CC:endoplasmic reticulum; CC:Golgi apparatus; CC:integral component of membrane; CC:membrane; CC:mitochondrion; CC:oligosaccharyltransferase complex; CC:plant-type cell wall; CC:plasma membrane; CC:plasmodesma; CC:vacuolar membrane; BP:protein N-linked glycosylation; BP:response to cold	GO:0006487,GO:0008250,GO:0016021	BP:protein N-linked glycosylation; CC:oligosaccharyltransferase complex; CC:integral component of membrane	1.43448e+06	2.00766e+06	2.01468e+06	1.66036e+06	2.00953e+06	1.69211e+06	1.36779e+06	2.06716e+06	1.65627e+06	1.70492e+06	1.74895e+06	2.3279e+06	388150	1.43517e+06	1.52583e+06	1.28669e+06	1.47704e+06	1.53006e+06	1.83864e+06	868596	1.6283e+06	1.68498e+06	1.29822e+06	1.00172e+06	1.50935e+06	1.34735e+06	1.75634e+06	1.669e+06	1.45413e+06	1.95306e+06	926682	750417	1.23466e+06	1.74756e+06	1.37884e+06	1.54926e+06	1.05507e+06	734375	2.19969e+06
Jr01_32320	Uncharacterized protein At1g03900;Arabidopsis	VIT_07s0005g03660	XP_018827178.1	Protein of unknown function (DUF1681)	ENOG41113PS: NECAP endocytosis associated	KEGG:ath:AT1G03900; KO:K20069	GO:0030125,GO:0042626,GO:0006897	CC:clathrin vesicle coat; MF:ATPase activity, coupled to transmembrane movement of substances; BP:endocytosis	GO:0006897,GO:0016020	BP:endocytosis; CC:membrane	0	150564	0	0	0	165472	123160	167530	156935	211970	0	183264	0	0	0	137438	154363	142404	153732	56709.3	0	116166	0	0	0	126060	170515	121935	99934.2	125597	0	177076	0	0	0	157966	154744	214902	177789
Jr01_32350	ABC transporter I family member 19;Arabidopsis	VIT_07s0005g03680	XP_018827184.1	ABC transporter	COG4586: (ABC) transporter	KEGG:ath:AT1G03905; KO:K12608	GO:0005737,GO:0005524,GO:0016887	CC:cytoplasm; MF:ATP binding; MF:ATPase activity	GO:0005524,GO:0016887	MF:ATP binding; MF:ATPase activity	0	140954	0	0	131673	157465	132669	181861	118474	104403	0	186802	0	0	120450	78285.8	140946	174137	180683	260570	0	130299	0	0	184528	113594	116836	167782	112341	76526	0	154732	0	0	108160	163760	160018	86354.5	111779
Jr01_32560	Glutathione gamma-glutamylcysteinyltransferase 3;Lotus	VIT_07s0005g03760	XP_018827305.1	Phytochelatin synthase; Domain of unknown function (DUF1984)	.	.	GO:0016756,GO:0046872,GO:0046938,GO:0010038	MF:glutathione gamma-glutamylcysteinyltransferase activity; MF:metal ion binding; BP:phytochelatin biosynthetic process; BP:response to metal ion	GO:0016756,GO:0046872,GO:0010038,GO:0046938	MF:glutathione gamma-glutamylcysteinyltransferase activity; MF:metal ion binding; BP:response to metal ion; BP:phytochelatin biosynthetic process	0	0	0	0	0	0	40835.1	0	60643.5	71381.1	0	0	0	0	0	0	60232.7	0	70575.9	43542.6	0	0	0	0	0	0	72465.2	0	67516.2	88798.4	0	0	0	0	0	0	84722.6	0	111677
Jr01_32590	Succinate--CoA ligase [ADP-forming] subunit beta, mitochondrial {ECO:0000255|HAMAP-Rule:MF_03219};Arabidopsis	VIT_07s0005g03790	XP_018827302.1	ATP-grasp domain; CoA-ligase	COG0045: Succinyl-CoA synthetase subunit beta	KEGG:ath:AT2G20420; KO:K01900	GO:0005739,GO:0005524,GO:0005507,GO:0000287,GO:0004775,GO:0046686,GO:0006099	CC:mitochondrion; MF:ATP binding; MF:copper ion binding; MF:magnesium ion binding; MF:succinate-CoA ligase (ADP-forming) activity; BP:response to cadmium ion; BP:tricarboxylic acid cycle	GO:0003824	MF:catalytic activity	1.29215e+07	1.81651e+07	2.95505e+07	2.77475e+07	2.34591e+07	2.42911e+07	1.3083e+07	2.18579e+07	2.00278e+07	2.43342e+07	2.2577e+07	2.17295e+07	9.46229e+06	1.62013e+07	1.31719e+07	1.97652e+07	1.89215e+07	1.98483e+07	1.60558e+07	9.17802e+06	1.29597e+07	1.11331e+07	1.45174e+07	1.09684e+07	1.33509e+07	1.21814e+07	1.73955e+07	1.44592e+07	1.23319e+07	1.6135e+07	2.66287e+07	2.88479e+07	2.36524e+07	2.99538e+07	2.51701e+07	2.38182e+07	3.03269e+07	2.72962e+07	2.39188e+07
Jr01_32610	Rho GDP-dissociation inhibitor 1;Arabidopsis	VIT_07s0005g03900	XP_018827243.1	RHO protein GDP dissociation inhibitor	ENOG4111K44: Rho GDP dissociation inhibitor (GDI)	KEGG:ath:AT3G07880; KO:K12462	GO:0005829,GO:0016020,GO:0005096,GO:0048365,GO:0005094,GO:0009932,GO:0007266,GO:0010053	CC:cytosol; CC:membrane; MF:GTPase activator activity; MF:Rac GTPase binding; MF:Rho GDP-dissociation inhibitor activity; BP:cell tip growth; BP:Rho protein signal transduction; BP:root epidermal cell differentiation	GO:0005094,GO:0005737	MF:Rho GDP-dissociation inhibitor activity; CC:cytoplasm	0	0	0	0	17466	14419.1	0	0	0	0	0	0	0	0	7289.08	15303.8	0	0	0	0	0	0	0	0	9423.65	7747.58	0	0	0	0	0	0	0	0	16507.5	10587.6	0	0	0
Jr01_32670	Heterogeneous nuclear ribonucleoprotein 1;Arabidopsis	VIT_07s0005g03980	XP_018827257.1	RNA recognition motif. (a.k.a. RRM, RBD, or RNP domain); RNA recognition motif; RNA recognition motif. (a.k.a. RRM, RBD, or RNP domain)	ENOG410YA8Z: Rna-binding protein	KEGG:ath:AT4G14300; KO:K14411	GO:0005829,GO:0005634,GO:1990904,GO:0005681,GO:0003729,GO:0003723,GO:0006397,GO:0051028,GO:1901000,GO:2000070,GO:0008380,GO:0010228	CC:cytosol; CC:nucleus; CC:ribonucleoprotein complex; CC:spliceosomal complex; MF:mRNA binding; MF:RNA binding; BP:mRNA processing; BP:mRNA transport; BP:regulation of response to salt stress; BP:regulation of response to water deprivation; BP:RNA splicing; BP:vegetative to reproductive phase transition of meristem	GO:0003676	MF:nucleic acid binding	1.08466e+06	266442	1.639e+06	1.35449e+06	1.52508e+06	1.48481e+06	1.26301e+06	1.64931e+06	1.61797e+06	1.14061e+06	1.25466e+06	1.34461e+06	1.62108e+06	870645	1.11877e+06	737017	1.20357e+06	1.65308e+06	889258	1.51956e+06	806843	790150	999472	594286	1.15427e+06	908416	1.20206e+06	1.11735e+06	705787	1.03697e+06	1.766e+06	1.7604e+06	1.37872e+06	2.21782e+06	1.6492e+06	1.77961e+06	1.48016e+06	384337	1.36932e+06
Jr01_32720	60S ribosomal protein L23;Arabidopsis	VIT_05s0049g01790	XP_018827330.1	Ribosomal protein L14p/L23e	COG0093: Binds to 23S rRNA. Forms part of two intersubunit bridges in the 70S ribosome (By similarity)	KEGG:ath:AT1G04480; KEGG:ath:AT2G33370`KEGG:ath:AT3G04400`KO:K02894	GO:0022625,GO:0005730,GO:0070180,GO:0003735,GO:0006412	CC:cytosolic large ribosomal subunit; CC:nucleolus; MF:large ribosomal subunit rRNA binding; MF:structural constituent of ribosome; BP:translation	GO:0003735,GO:0006412,GO:0005840	MF:structural constituent of ribosome; BP:translation; CC:ribosome	6.5397e+06	6.81167e+06	1.18974e+07	1.06309e+07	1.0037e+07	8.60829e+06	5.74129e+06	7.21496e+06	9.59898e+06	1.09131e+07	8.98744e+06	1.04846e+07	4.04588e+06	6.25702e+06	7.3524e+06	5.99859e+06	8.74199e+06	8.26539e+06	7.37514e+06	4.61522e+06	7.82204e+06	5.29731e+06	5.66391e+06	4.78748e+06	5.82472e+06	4.81784e+06	8.90302e+06	5.76075e+06	5.28547e+06	7.7057e+06	8.16232e+06	9.63382e+06	9.1723e+06	1.21374e+07	8.40455e+06	1.10319e+07	7.38289e+06	1.13864e+07	1.38046e+07
Jr01_32740	Protein PHOSPHATE STARVATION RESPONSE 1 {ECO:0000303|PubMed:11511543};Arabidopsis	VIT_07s0005g04120	XP_018827194.1	Myb-like DNA-binding domain; MYB-CC type transfactor, LHEQLE motif	ENOG410YG61: Myb-like DNA-binding domain containing protein, expressed	KEGG:ath:AT4G28610	GO:0005634,GO:0003677,GO:0003700,GO:0071486,GO:0016036,GO:0007623,GO:0006355,GO:0055063	CC:nucleus; MF:DNA binding; MF:DNA-binding transcription factor activity; BP:cellular response to high light intensity; BP:cellular response to phosphate starvation; BP:circadian rhythm; BP:regulation of transcription, DNA-templated; BP:sulfate ion homeostasis	.	.	0	58590.7	0	0	0	35675	23871.8	0	32314.5	0	0	33844.6	0	0	0	31224.7	33501.7	0	24971	0	0	29712.2	0	0	0	32124.1	36077.9	0	19261	0	0	28896.1	0	0	0	49340.7	48083.4	0	81686.3
Jr01_32750	Cellulose synthase A catalytic subunit 4 [UDP-forming];Arabidopsis	VIT_07s0005g04110	XP_018827268.1	Zinc-binding RING-finger; Cellulose synthase; Glycosyl transferase family group 2	COG1215: Glycosyl transferase, family 2	KEGG:ath:AT5G44030; KO:K10999	GO:0005794,GO:0016021,GO:0005886,GO:0005802,GO:0016760,GO:0016759,GO:0046872,GO:0071555,GO:0030244,GO:0042742,GO:0050832,GO:0009833,GO:0009834	CC:Golgi apparatus; CC:integral component of membrane; CC:plasma membrane; CC:trans-Golgi network; MF:cellulose synthase (UDP-forming) activity; MF:cellulose synthase activity; MF:metal ion binding; BP:cell wall organization; BP:cellulose biosynthetic process; BP:defense response to bacterium; BP:defense response to fungus; BP:plant-type primary cell wall biogenesis; BP:plant-type secondary cell …	GO:0016760,GO:0030244,GO:0016020	MF:cellulose synthase (UDP-forming) activity; BP:cellulose biosynthetic process; CC:membrane	0	0	0	0	0	116521	83506.9	73130.5	0	0	0	0	0	0	0	80697.2	93688.4	94535.2	0	0	0	0	0	0	0	51751.2	119273	96106	0	0	0	0	0	0	0	126064	75882.8	68925.4	0
Jr01_32800	Pre-mRNA-processing factor 39;Xenopus	VIT_07s0005g04290	XP_018827217.1	.	.	KEGG:xla:734636; KO:K13217	GO:0005634,GO:0006397,GO:0008380	CC:nucleus; BP:mRNA processing; BP:RNA splicing	.	.	0	0	348437	346261	311565	263937	182325	287191	269482	510588	0	0	59378.2	208061	221497	224487	247945	255106	202509	54885.1	0	0	189406	129625	262456	233130	291757	263326	201939	423652	0	0	252939	336107	212652	260666	217085	151875	568014
Jr01_33060	NADH dehydrogenase [ubiquinone] 1 alpha subcomplex subunit 9, mitochondrial;Arabidopsis	VIT_07s0005g04440	XP_018827303.1	NmrA-like family; NAD dependent epimerase/dehydratase family; NAD(P)H-binding	COG0702: epimerase dehydratase	KEGG:ath:AT2G20360; KO:K03953	GO:0016020,GO:0005759,GO:0005747,GO:0005739,GO:0003954,GO:0009651,GO:1901006	CC:membrane; CC:mitochondrial matrix; CC:mitochondrial respiratory chain complex I; CC:mitochondrion; MF:NADH dehydrogenase activity; BP:response to salt stress; BP:ubiquinone-6 biosynthetic process	GO:0003824,GO:0050662	MF:catalytic activity; MF:coenzyme binding	4.05337e+06	6.31843e+06	8.40007e+06	8.09693e+06	5.37281e+06	5.6484e+06	4.0685e+06	5.17087e+06	6.09762e+06	7.6788e+06	6.10651e+06	6.43192e+06	1.84397e+06	4.07383e+06	4.79927e+06	5.48566e+06	5.72133e+06	6.57555e+06	4.72339e+06	2.4557e+06	5.44047e+06	3.78138e+06	4.26988e+06	2.75798e+06	5.6542e+06	3.72642e+06	5.72619e+06	4.5788e+06	4.23646e+06	5.74164e+06	6.55583e+06	7.25781e+06	7.46022e+06	1.81786e+07	7.2483e+06	7.23507e+06	7.66466e+06	7.35865e+06	8.04588e+06
Jr01_33070	ABC transporter C family member 5;Arabidopsis	VIT_07s0005g04460	XP_018827190.1	ABC transporter transmembrane region; ABC transporter; ABC transporter transmembrane region; ABC transporter	COG1132: (ABC) transporter	KEGG:ath:AT1G04120	GO:0016021,GO:0016020,GO:0000325,GO:0005774,GO:0005773,GO:0005524,GO:0042626,GO:0008281,GO:1901527,GO:0030007,GO:0009651,GO:0055085	CC:integral component of membrane; CC:membrane; CC:plant-type vacuole; CC:vacuolar membrane; CC:vacuole; MF:ATP binding; MF:ATPase activity, coupled to transmembrane movement of substances; MF:sulfonylurea receptor activity; BP:abscisic acid-activated signaling pathway involved in stomatal movement; BP:cellular potassium ion homeostasis; BP:response to salt stress; BP:transmembrane transport	GO:0005524,GO:0042626,GO:0055085,GO:0016021,GO:0016887	MF:ATP binding; MF:ATPase activity, coupled to transmembrane movement of substances; BP:transmembrane transport; CC:integral component of membrane; MF:ATPase activity	88833.1	0	0	0	0	0	0	0	0	0	101935	0	0	0	0	0	0	0	0	0	70852.1	0	0	0	0	0	0	0	0	0	52510.1	0	0	0	0	0	0	0	0
Jr01_33090	Tyrosine decarboxylase 1;Arabidopsis	VIT_07s0005g04480	XP_018858584.1	Pyridoxal-dependent decarboxylase conserved domain	COG0076: decarboxylase	KEGG:ath:AT2G20340; KO:K01593	GO:1990055,GO:0030170,GO:0004837,GO:0006559,GO:0009611	MF:phenylacetaldehyde synthase activity; MF:pyridoxal phosphate binding; MF:tyrosine decarboxylase activity; BP:L-phenylalanine catabolic process; BP:response to wounding	GO:0016831,GO:0030170,GO:0019752	MF:carboxy-lyase activity; MF:pyridoxal phosphate binding; BP:carboxylic acid metabolic process	0	0	0	0	0	115585	71634.4	115359	89157	0	0	0	0	0	0	83271	95106.5	94092.2	65699.4	0	0	0	0	0	0	76733.4	121732	84610.1	47650.9	0	0	0	0	0	0	102403	93482.7	69110.8	442357
Jr01_33210	Alcohol dehydrogenase class-3;Oryza sativa	VIT_04s0044g01110	XP_018858832.1	Alcohol dehydrogenase GroES-like domain; Zinc-binding dehydrogenase	COG1062: alcohol dehydrogenase	.	GO:0005829,GO:0005777,GO:0004022,GO:0051903,GO:0080007,GO:0008270,GO:0008219,GO:0006069,GO:0046292,GO:0010286,GO:0048316	CC:cytosol; CC:peroxisome; MF:alcohol dehydrogenase (NAD) activity; MF:S-(hydroxymethyl)glutathione dehydrogenase activity; MF:S-nitrosoglutathione reductase activity; MF:zinc ion binding; BP:cell death; BP:ethanol oxidation; BP:formaldehyde metabolic process; BP:heat acclimation; BP:seed development	GO:0055114	BP:oxidation-reduction process	2.49233e+06	2.66795e+06	3.43785e+06	4.29052e+06	4.0098e+06	2.9914e+06	2.85474e+06	2.71369e+06	2.65782e+06	3.90933e+06	3.07325e+06	3.69137e+06	861481	2.11301e+06	1.75284e+06	2.65229e+06	2.53731e+06	2.3609e+06	2.81142e+06	919846	2.22705e+06	2.11403e+06	1.97644e+06	1.47345e+06	1.60271e+06	1.96742e+06	2.69683e+06	1.84853e+06	2.59435e+06	2.27695e+06	3.1333e+06	3.16392e+06	3.66415e+06	5.73609e+06	2.84757e+06	2.68545e+06	2.79002e+06	4.59981e+06	1.88033e+06
Jr01_33330	Probable mitochondrial import inner membrane translocase subunit TIM21;Arabidopsis	VIT_02s0033g01350	XP_018849967.1	Ribosomal L15; TIM21; Cytochrome oxidase complex assembly protein 1	ENOG4111I5D: Import inner membrane translocase, subunit	KEGG:ath:AT4G00026; KO:K17796	GO:0016021,GO:0005739,GO:0005744,GO:0030150,GO:0090351	CC:integral component of membrane; CC:mitochondrion; CC:TIM23 mitochondrial import inner membrane translocase complex; BP:protein import into mitochondrial matrix; BP:seedling development	GO:0003735,GO:0006412,GO:0005840,GO:0030150,GO:0005744	MF:structural constituent of ribosome; BP:translation; CC:ribosome; BP:protein import into mitochondrial matrix; CC:TIM23 mitochondrial import inner membrane translocase complex	271056	408995	326317	494159	404025	442006	258644	412956	362892	397817	412328	366723	254346	320959	259667	300279	316657	324556	308279	183769	287441	260452	446457	203712	366714	233855	329551	305166	253023	303081	407060	406927	341784	632783	419552	427161	488789	413811	577484
Jr01_33380	Glutaredoxin-C5, chloroplastic {ECO:0000303|PubMed:15170506};Arabidopsis	VIT_07s0005g04860	XP_018849964.1	Glutaredoxin	COG0695: Glutaredoxin	KEGG:ath:AT4G28730	GO:0009507,GO:0009055,GO:0004362,GO:0015035,GO:0045454,GO:0034599,GO:0016226	CC:chloroplast; MF:electron transfer activity; MF:glutathione-disulfide reductase activity; MF:protein disulfide oxidoreductase activity; BP:cell redox homeostasis; BP:cellular response to oxidative stress; BP:iron-sulfur cluster assembly	GO:0009055,GO:0015035,GO:0045454	MF:electron transfer activity; MF:protein disulfide oxidoreductase activity; BP:cell redox homeostasis	194099	105819	0	236310	195650	199561	0	0	204158	0	258134	179415	0	188216	150406	219859	0	0	235871	0	183918	147674	0	143411	180787	130484	0	0	240379	0	233856	388834	0	247838	277694	309084	0	0	282717
Jr01_33410	Tetraspanin-18;Arabidopsis	VIT_07s0005g04950	XP_018849960.1	.	ENOG410YNZE: NA	KEGG:ath:AT2G20230	GO:0016021,GO:0005774,GO:0005773	CC:integral component of membrane; CC:vacuolar membrane; CC:vacuole	.	.	0	0	106887	127623	118130	0	73949.2	0	0	117983	0	0	47675	68624.6	55682.6	0	85731.2	0	0	50471.8	0	0	73508.1	52492	182900	0	116323	0	0	114572	0	0	75819.7	212452	77058.9	0	79350.7	0	0
Jr01_33480	Ubiquitin and WLM domain-containing metalloprotease SPCC1442.07c;Schizosaccharomyces	VIT_12s0059g01630	XP_018849954.1	WLM domain; PUB domain	.	KEGG:spo:SPCC1442.07c	GO:0005829,GO:0005634,GO:0008237,GO:0070628,GO:0008270,GO:0006974,GO:0016925	CC:cytosol; CC:nucleus; MF:metallopeptidase activity; MF:proteasome binding; MF:zinc ion binding; BP:cellular response to DNA damage stimulus; BP:protein sumoylation	.	.	0	0	0	81377.7	0	99748.9	69218.3	88947.5	77830.1	99538.9	0	0	0	73492.7	0	78862.6	88008.3	77809.3	76073.5	61746.6	0	0	0	56546	0	65127.8	86354.4	76025.9	66691.2	85535	0	0	0	129655	0	110099	110477	113371	175182
Jr01_33510	Putative BPI/LBP family protein At1g04970;Arabidopsis	VIT_12s0059g01680	XP_018849949.1	LBP / BPI / CETP family, N-terminal domain; LBP / BPI / CETP family, C-terminal domain	ENOG410Z88E: BPI fold containing family B, member	KEGG:ath:AT1G04970	GO:0005615,GO:0005774,GO:0005773,GO:0001530,GO:1903409,GO:0010468	CC:extracellular space; CC:vacuolar membrane; CC:vacuole; MF:lipopolysaccharide binding; BP:reactive oxygen species biosynthetic process; BP:regulation of gene expression	GO:0008289	MF:lipid binding	0	276937	0	0	0	311665	288135	329114	224486	347223	0	288063	0	0	0	319224	352575	419802	365987	276989	0	364832	0	0	0	377640	415091	325682	354447	414350	0	270092	0	0	0	391863	285089	243081	278971
Jr01_33660	.	VIT_12s0059g00590	XP_018849927.1	.	.	.	.	.	.	.	65770.3	153930	169828	166608	55179.2	50215.5	0	87019.4	0	153911	133731	57057.2	161157	137731	103820	79120.1	0	121809	0	115188	69559.5	110016	50083.8	31846.3	147217	43653.7	0	93173.7	0	67429.5	154926	44075.9	122966	277286	143515	83892.6	0	120383	0
Jr01_33910	Heterogeneous nuclear ribonucleoprotein 1;Arabidopsis	VIT_12s0057g00480	XP_018849912.1	RNA recognition motif. (a.k.a. RRM, RBD, or RNP domain); RNA recognition motif. (a.k.a. RRM, RBD, or RNP domain)	ENOG410YA8Z: Rna-binding protein	KEGG:ath:AT4G14300; KO:K14411	GO:0005829,GO:0005634,GO:1990904,GO:0005681,GO:0003729,GO:0003723,GO:0006397,GO:0051028,GO:1901000,GO:2000070,GO:0008380,GO:0010228	CC:cytosol; CC:nucleus; CC:ribonucleoprotein complex; CC:spliceosomal complex; MF:mRNA binding; MF:RNA binding; BP:mRNA processing; BP:mRNA transport; BP:regulation of response to salt stress; BP:regulation of response to water deprivation; BP:RNA splicing; BP:vegetative to reproductive phase transition of meristem	GO:0003676	MF:nucleic acid binding	0	0	0	0	0	0	0	238983	154973	0	0	0	0	0	0	0	0	137110	109185	0	0	0	0	0	0	0	0	164397	81594.1	0	0	0	0	0	0	0	0	80964.3	257133
Jr01_34000	Heat shock protein 90-6, mitochondrial {ECO:0000305};Arabidopsis	VIT_12s0057g00670	XP_018849887.1	Histidine kinase-, DNA gyrase B-, and HSP90-like ATPase; Histidine kinase-, DNA gyrase B-, and HSP90-like ATPase; Hsp90 protein	COG0326: Molecular chaperone. Has ATPase activity (By similarity)	KEGG:ath:AT3G07770; KO:K09487	GO:0005618,GO:0009570,GO:0005783,GO:0005739,GO:0048471,GO:0005524,GO:0051082,GO:0006457	CC:cell wall; CC:chloroplast stroma; CC:endoplasmic reticulum; CC:mitochondrion; CC:perinuclear region of cytoplasm; MF:ATP binding; MF:unfolded protein binding; BP:protein folding	GO:0005524,GO:0051082,GO:0006457	MF:ATP binding; MF:unfolded protein binding; BP:protein folding	3.45137e+06	4.21932e+06	6.59886e+06	6.11713e+06	6.82464e+06	5.04381e+06	4.09167e+06	4.85126e+06	4.45873e+06	5.13074e+06	4.13847e+06	5.07114e+06	1.48658e+06	3.62318e+06	3.39313e+06	4.00185e+06	3.33794e+06	3.13235e+06	4.23196e+06	1.75962e+06	3.03125e+06	3.05801e+06	3.32916e+06	2.2626e+06	3.17072e+06	2.62694e+06	3.81064e+06	3.43534e+06	2.89617e+06	4.38937e+06	5.88789e+06	5.76725e+06	4.30457e+06	8.1331e+06	4.10655e+06	5.48731e+06	6.06441e+06	7.05509e+06	7.68121e+06
Jr01_34020	Chlorophyll a-b binding protein 151, chloroplastic;Gossypium	VIT_12s0057g00630	XP_018849885.1	Chlorophyll A-B binding protein	.	KEGG:ghi:107954948; KEGG:ghi:107955021`KO:K08913	GO:0009535,GO:0016021,GO:0009522,GO:0009523,GO:0016168,GO:0046872,GO:0009765,GO:0018298	CC:chloroplast thylakoid membrane; CC:integral component of membrane; CC:photosystem I; CC:photosystem II; MF:chlorophyll binding; MF:metal ion binding; BP:photosynthesis, light harvesting; BP:protein-chromophore linkage	.	.	72341.3	34759	57668.9	57368.9	21946.5	102376	100071	152116	98939.4	161982	113222	78842.1	55997.3	76446.4	32080.7	90879.6	187267	160214	160255	47792	314003	275417	63700	81159.4	107891	116340	222979	168194	164367	178452	109757	177262	150076	215417	205007	288912	198922	108437	218950
Jr01_34220	Phytochrome C;Oryza sativa	VIT_12s0057g00980	XP_018808904.1	PAS fold; GAF domain; Phytochrome region; PAS fold; PAS domain; PAS domain	COG4251: red, far-red light phototransduction	KEGG:osa:4334135	GO:0005634,GO:0000155,GO:0009881,GO:0042803,GO:0009584,GO:0018298,GO:0017006,GO:0009585,GO:0006355	CC:nucleus; MF:phosphorelay sensor kinase activity; MF:photoreceptor activity; MF:protein homodimerization activity; BP:detection of visible light; BP:protein-chromophore linkage; BP:protein-tetrapyrrole linkage; BP:red, far-red light phototransduction; BP:regulation of transcription, DNA-templated	GO:0006355,GO:0005515,GO:0009584,GO:0018298	BP:regulation of transcription, DNA-templated; MF:protein binding; BP:detection of visible light; BP:protein-chromophore linkage	0	53054	63041.9	63098	60479.4	0	0	0	0	0	0	68695.6	24738.5	42032.1	58096.6	0	0	0	0	0	0	44363.4	49324.2	36651	53230.9	0	0	0	0	0	0	43838.9	55865.3	66868.4	61130.9	0	0	0	0
[truncated: 4,462 more rows]
[truncated: 22 more columns]

## Sheet: Table S2 Ratios
Walnut ID	Functional annotation	Vitis ID	CA mean	CB mean	CC mean	TA mean	TB mean	TC mean	log2 CC/CA	p-value	FDR	log2 TC/TA	p-value	FDR	log2 TB/CB	p-value	FDR
Jr01_00020	KH domain-containing protein At4g18375;Arabidopsis	VIT_14s0108g01040	415092	332289	329148	497802	440232	405833	-0.334694	0.051576	0.198793	-0.294686	0.118794	0.375553	0.405825	0.00545836	0.0679818
Jr01_00310	Protease Do-like 8, chloroplastic;Arabidopsis	VIT_14s0108g00580	37364.1	46432.6	47431.6	70148.9	46103.6	52657.5	0.344198	0.506342	0.912093	-0.413782	0.463526	0.863813	-0.0102595	0.982255	1
[truncated: 4,935 more rows]

## Sheet: Table S3 GeneOnt
Table S3. Gene ontology terms enriched in walnut pellicle proteome during maturation.
[truncated: 422 more rows]
